# Supplementary material for: CD2 Is a Novel Immune-Related Prognostic Biomarker of Invasive Breast Carcinoma That Modulates the Tumor Microenvironment
Source: Front Immunol. 2021 Apr 23;12:664845. doi: 10.3389/fimmu.2021.664845 (PMC8102873; doi:10.3389/fimmu.2021.664845)
Supplement: Supplementary file 2 [file Table_2.xls]

id	futime	fustat	StromalScore	ImmuneScore	ESTIMATEScore
TCGA-A2-A1FZ	683	0	1121.01925098063	833.100808232854	1954.12005921349
TCGA-LQ-A4E4	849	0	-128.977312458373	-504.126430961237	-633.10374341961
TCGA-BH-A0C0	1270	0	410.02201801637	2284.16574730843	2694.1877653248
TCGA-A2-A0T7	631	0	763.93779430628	466.85240777624	1230.79020208252
TCGA-LD-A7W6	404	0	255.686092258959	442.68420978454	698.370302043499
TCGA-AR-A0TS	2558	0	655.723521412505	2173.36226567203	2829.08578708454
TCGA-E9-A22E	1269	0	1885.35478477386	1205.62567034864	3090.9804551225
TCGA-A2-A04U	2654	0	-159.179834436876	-225.425345332636	-384.605179769512
TCGA-A8-A07P	334	0	584.286821937343	488.932978500775	1073.21980043812
TCGA-BH-A0DK	423	0	1374.30076819916	1942.79293915112	3317.09370735028
TCGA-BH-A1FM	1388	1	798.261532907322	39.9378311110358	838.199364018357
TCGA-LL-A6FP	0	0	-1020.81696308651	-479.773515816041	-1500.59047890255
TCGA-A2-A0EQ	2426	0	390.570274266863	2298.63274034989	2689.20301461675
TCGA-AR-A250	2707	0	1281.50015978296	956.962996406209	2238.46315618917
TCGA-BH-A8FY	295	1	-671.010787785005	201.33269529233	-469.678092492675
TCGA-AR-A2LH	616	1	790.150593365436	2069.59985121154	2859.75044457697
TCGA-B6-A0IN	2573	1	1011.45166359314	1519.15906742887	2530.61073102201
TCGA-C8-A12N	358	0	1069.17178921397	767.831540044083	1837.00332925806
TCGA-AC-A5EH	511	0	1003.77344084443	873.728017505473	1877.50145834991
TCGA-A7-A13E	614	1	366.460636598486	199.796829490308	566.257466088795
TCGA-AC-A23E	698	0	1596.35510406541	735.975437258828	2332.33054132424
TCGA-E9-A1RI	1449	0	1267.95432353324	455.096617325266	1723.05094085851
TCGA-C8-A278	297	0	1210.54078998292	1714.850673798	2925.39146378092
TCGA-D8-A1JJ	611	0	893.885648973375	503.376474505942	1397.26212347932
TCGA-AO-A0JE	2335	0	1494.55833705678	1731.66809952768	3226.22643658446
TCGA-E2-A15I	1692	0	387.908267733295	910.93676041816	1298.84502815145
TCGA-D8-A145	410	0	869.585237836411	551.720300002147	1421.30553783856
TCGA-BH-A0BP	2296	1	1166.09390724571	357.20418086788	1523.29808811359
TCGA-A8-A07Z	1371	0	-263.694023339351	630.370090181484	366.676066842133
TCGA-E9-A3QA	918	0	336.416661779813	2224.50972053157	2560.92638231139
TCGA-BH-A0HB	806	0	495.13458217948	1254.16570655008	1749.30028872956
TCGA-BH-A1FB	3669	1	1336.84301183812	1762.28424436154	3099.12725619966
TCGA-EW-A6S9	463	0	628.067615008427	135.765232145911	763.832847154338
TCGA-D8-A1JM	590	0	-1210.86437370336	145.014697252348	-1065.84967645101
TCGA-E9-A1R0	860	0	740.637307899416	619.165366383231	1359.80267428265
TCGA-BH-A0HN	516	0	-701.458973981134	28.8047938182554	-672.654180162879
TCGA-E9-A1NH	576	0	1215.9477891718	672.074143967454	1888.02193313925
TCGA-D8-A3Z6	563	0	512.778251451422	56.6097172212058	569.387968672627
TCGA-B6-A0RV	5156	0	143.78633685274	847.859274751511	991.645611604251
TCGA-A2-A0T1	521	0	1398.3062165319	2136.60288304754	3534.90909957944
TCGA-A8-A09G	0	0	177.955885991649	1105.27102472265	1283.2269107143
TCGA-OL-A5RU	1219	0	377.681428597637	1638.44658830859	2016.12801690622
TCGA-E2-A1B0	1631	0	649.403448778651	807.688526232111	1457.09197501076
TCGA-AR-A24U	3128	0	1273.48208150301	1915.68925811113	3189.17133961414
TCGA-AR-A0TU	709	0	-660.62078145539	1204.00280649094	543.382025035551
TCGA-A8-A099	304	0	302.936016156105	286.012622706339	588.948638862443
TCGA-A8-A094	0	0	736.314314651308	1571.18466571706	2307.49898036837
TCGA-A8-A081	0	0	-329.571924568284	1198.62500012441	869.053075556129
TCGA-AR-A24O	3607	0	1590.56129731686	1173.42257079	2763.98386810686
TCGA-A7-A6VY	266	0	580.068512992387	1474.40727109888	2054.47578409126
TCGA-BH-A1FU	1688	1	1198.95208530153	1024.77381260592	2223.72589790746
TCGA-E9-A1QZ	755	0	836.645139957587	1831.18682517757	2667.83196513516
TCGA-AC-A2BM	3022	0	110.705917290661	764.883508048401	875.589425339062
TCGA-A7-A4SE	644	0	682.927011287563	339.287989650331	1022.21500093789
TCGA-C8-A12W	385	0	993.847799171572	738.703306340323	1732.5511055119
TCGA-A1-A0SK	967	1	-1380.4690938976	-1260.30075516886	-2640.76984906646
TCGA-E2-A10B	1141	0	596.766016817469	451.885836579474	1048.65185339694
TCGA-E9-A5UP	803	0	-1205.03827367361	217.420594704485	-987.617678969121
TCGA-GM-A2DF	2155	0	599.631529726548	1699.11805598251	2298.74958570906
TCGA-B6-A401	2596	0	464.211480084568	994.886276164014	1459.09775624858
TCGA-E2-A154	591	0	304.66419026637	-328.410934670861	-23.7467444044906
TCGA-BH-A0B5	2136	0	634.453574231306	757.297317987713	1391.75089221902
TCGA-AR-A1AU	2868	0	548.828896235337	94.3018094794189	643.130705714755
TCGA-B6-A0RH	6456	1	651.765241338135	303.028385344149	954.793626682284
TCGA-D8-A27K	1461	0	631.733808620245	835.654299927696	1467.38810854794
TCGA-LL-A73Y	477	0	726.621186947367	1132.93502640458	1859.55621335195
TCGA-A2-A0CS	2348	1	649.915902095465	513.230570419159	1163.14647251462
TCGA-A2-A4S3	666	0	31.7865305724599	997.762768285087	1029.54929885755
TCGA-AR-A1AW	2632	0	1190.66342811668	3066.83594833004	4257.49937644672
TCGA-A2-A0YJ	566	0	-634.324024876156	-327.400730751142	-961.724755627298
TCGA-LL-A73Z	227	1	935.537617911913	1365.60877513954	2301.14639305145
TCGA-S3-A6ZG	562	0	152.398895247211	557.708606086477	710.107501333688
TCGA-E2-A1L8	2240	0	738.524410269683	461.085105890028	1199.60951615971
TCGA-D8-A1XQ	499	0	633.122772099519	1522.52229372413	2155.64506582364
TCGA-BH-A1EU	1286	1	1490.39639900652	1875.00896661562	3365.40536562214
TCGA-A2-A3XS	1032	1	144.814207415471	868.933032538092	1013.74723995356
TCGA-BH-A0BQ	2255	0	1131.74998453674	1082.28375701901	2214.03374155575
TCGA-AN-A0AK	224	0	-393.956808608899	242.030870491727	-151.925938117172
TCGA-A7-A26E	954	0	1056.49626887243	365.079391057031	1421.57565992946
TCGA-E2-A106	2541	0	-522.7295795847	-563.209326551987	-1085.93890613669
TCGA-E2-A14U	1318	0	-503.361673789111	-139.892106041689	-643.2537798308
TCGA-GM-A2DH	2193	0	-33.6742429797485	1600.66035926454	1566.98611628479
TCGA-BH-A0DZ	495	0	1284.53110004297	1094.9951557969	2379.52625583987
TCGA-AR-A2LR	1742	0	756.943088615262	6.6355765811272	763.578665196389
TCGA-E9-A1RD	34	0	487.96695474116	211.605608055265	699.572562796425
TCGA-A2-A0YD	769	0	1462.71159024609	1227.01162663155	2689.72321687764
TCGA-AQ-A0Y5	172	1	1060.32465049799	341.339900889878	1401.66455138787
TCGA-E9-A3Q9	1001	0	438.3731200663	1088.31085310392	1526.68397317022
TCGA-AR-A5QN	1013	0	631.308470181788	682.088445903375	1313.39691608516
TCGA-BH-A1EY	538	1	1320.87092689644	1530.34286951794	2851.21379641437
TCGA-A8-A09B	365	0	422.10938810209	79.3412523612189	501.450640463309
TCGA-EW-A1P4	907	0	169.019581657858	1568.27637792776	1737.29595958561
TCGA-A8-A08B	1156	0	-501.218828039852	667.535404544983	166.316576505131
TCGA-A2-A0YH	659	0	1128.21024703988	1691.42199994085	2819.63224698073
TCGA-A8-A09V	457	0	587.747283853406	-344.29481828141	243.452465571996
TCGA-BH-A18N	468	1	48.857179456254	-56.9675555165212	-8.11037606026718
TCGA-BH-A18J	612	1	659.034573235707	162.678238532198	821.712811767905
TCGA-E2-A108	837	0	1943.70844243688	2688.68124656093	4632.38968899781
TCGA-EW-A1P1	1210	0	1648.11410947086	1513.02731084816	3161.14142031903
TCGA-S3-AA10	586	0	315.152314199483	2301.06081261607	2616.21312681555
TCGA-A8-A07E	608	0	1365.07600467307	887.839578783864	2252.91558345694
TCGA-AO-A1KP	2953	0	-481.375827677514	-671.008280929949	-1152.38410860746
TCGA-HN-A2NL	79	0	-799.527049450553	618.534789011515	-180.992260439038
TCGA-D8-A27G	409	0	1016.05773709688	992.988284153224	2009.04602125011
TCGA-PL-A8LX	5	0	-323.711943073184	403.450980825259	79.7390377520759
TCGA-BH-A0W7	1363	0	1184.73173255057	1758.34682579532	2943.07855834589
TCGA-BH-A0RX	170	0	1243.29945858937	2218.1464892595	3461.44594784887
TCGA-D8-A73X	767	0	635.826774173496	276.50061504856	912.327389222056
TCGA-A8-A082	549	0	299.469887219154	356.994015996218	656.463903215371
TCGA-BH-A8G0	662	0	1327.5462034607	1792.9601939636	3120.5063974243
TCGA-EW-A1P8	239	1	278.197269319412	1390.64559265023	1668.84286196964
TCGA-AC-A2BK	2222	0	-1292.34903984588	-672.16725160402	-1964.5162914499
TCGA-E2-A1II	1025	0	89.4461163363996	2464.02890360512	2553.47501994152
TCGA-A2-A0ST	3017	0	667.072578132129	3008.47700918733	3675.54958731945
TCGA-E2-A15D	526	0	531.430118519191	365.388351603927	896.818470123117
TCGA-PL-A8LZ	302	0	1165.14196356147	2060.61374284322	3225.75570640469
TCGA-A7-A3J0	313	0	-628.231458916619	424.298993442066	-203.932465474553
TCGA-AC-A3YI	707	0	1162.78796984633	808.70835042071	1971.49632026704
TCGA-A8-A09Q	761	0	916.003918720705	1474.54688868466	2390.55080740536
TCGA-E9-A1R7	1467	0	-287.731085063054	-537.631284730112	-825.362369793166
TCGA-A8-A08P	943	0	1049.39553309127	1806.87129540812	2856.26682849939
TCGA-OL-A6VQ	600	0	932.779060289684	671.649018686058	1604.42807897574
TCGA-E2-A159	762	0	548.957486460603	1828.03706479379	2376.9945512544
TCGA-C8-A26V	616	0	126.546619236949	428.60924016272	555.155859399669
TCGA-E9-A22A	1189	0	1654.37092467804	1579.90243177801	3234.27335645605
TCGA-E2-A573	1062	0	-32.7732528946481	1878.08373636683	1845.31048347218
TCGA-AO-A12B	2989	0	-457.665197351276	-29.0918620378944	-486.75705938917
TCGA-AN-A0FZ	10	0	162.139617618313	-344.658828420212	-182.519210801899
TCGA-EW-A1OW	694	0	580.300069673747	485.356995537621	1065.65706521137
TCGA-LL-A6FR	489	0	405.955922811552	262.126777223663	668.082700035216
TCGA-AN-A046	10	0	900.389576930109	1510.98611600578	2411.37569293589
TCGA-OL-A66L	1301	0	899.957324810062	1390.17267902792	2290.13000383798
TCGA-OL-A66J	1996	0	815.494317564395	474.940838393853	1290.43515595825
TCGA-D8-A1JU	447	0	1772.51599474376	1067.01574863255	2839.53174337631
TCGA-BH-A1FR	1642	1	31.9386478936612	680.25181263847	712.190460532131
TCGA-BH-A0H7	702	0	805.599750574881	245.254628975261	1050.85437955014
TCGA-B6-A0RS	3063	1	396.733919867945	1113.18544473203	1509.91936459998
TCGA-BH-A1FN	2192	1	383.608169951046	117.322301728871	500.930471679917
TCGA-A7-A3RF	408	0	-248.182819582463	-440.821183961089	-689.004003543552
TCGA-E9-A1NG	786	1	1872.8323968788	1291.54768899131	3164.38008587011
TCGA-D8-A1XB	552	0	891.404319599814	-37.9964696645352	853.407849935279
TCGA-A2-A0CX	1728	0	1023.29629360952	981.58245142929	2004.87874503881
TCGA-A8-A07F	577	0	441.039209277886	478.685879947269	919.725089225155
TCGA-E2-A15G	554	0	-140.726928205759	-43.8142402725022	-184.541168478262
TCGA-E2-A1B5	984	0	863.772541070113	2629.14405178942	3492.91659285954
TCGA-EW-A2FS	1604	0	149.048172983464	831.797405483465	980.845578466928
TCGA-EW-A1P7	915	0	1172.956212872	2624.81397495673	3797.77018782872
TCGA-LL-A5YO	440	0	750.617034228125	2797.3241171755	3547.94115140363
TCGA-PL-A8LY	8	0	-572.238603930047	279.096781717507	-293.14182221254
TCGA-AR-A1AI	3296	0	-251.606397731537	1795.90195061127	1544.29555287973
TCGA-GM-A4E0	2191	0	1581.5848178538	1952.10773256834	3533.69255042214
TCGA-S3-AA15	525	0	1374.1581047123	2477.08296950737	3851.24107421967
TCGA-C8-A275	1	0	485.30013192631	1813.19873227409	2298.4988642004
TCGA-B6-A0RE	7777	0	-225.002054593499	133.02639126823	-91.9756633252694
TCGA-AO-A12E	2142	0	599.308101438981	680.365441402431	1279.67354284141
TCGA-AQ-A7U7	584	1	1604.33554474194	2599.88235278631	4204.21789752824
TCGA-BH-A202	795	0	530.094601340921	1052.57594164558	1582.6705429865
TCGA-AN-A0AR	10	0	-749.149330824719	-362.975467978625	-1112.12479880334
TCGA-AC-A6IW	413	0	-106.945335147701	2334.77420936246	2227.82887421476
TCGA-AO-A12G	1639	0	737.671577475087	422.931866183996	1160.60344365908
TCGA-A8-A06X	943	1	302.890867586469	581.4840167234	884.374884309869
TCGA-AO-A0J6	1140	0	-665.67989557258	1309.95117738789	644.271281815306
TCGA-LL-A7SZ	594	0	555.966552555785	2028.8506061194	2584.81715867519
TCGA-B6-A0I1	2361	1	-1126.5578374961	-482.106604579915	-1608.66444207602
TCGA-E9-A5FK	812	0	807.900481990736	2404.91488367203	3212.81536566277
TCGA-LL-A441	996	0	411.795995315015	2259.02640909196	2670.82240440697
TCGA-E9-A226	1048	1	783.405253275099	-64.6348747187005	718.770378556399
TCGA-E2-A1LI	3121	0	-378.061412540652	964.713758137977	586.652345597325
TCGA-AN-A0AL	227	0	858.160627077402	1249.10652937413	2107.26715645153
TCGA-A2-A4RY	648	0	807.55215599093	796.494659975402	1604.04681596633
TCGA-AC-A8OR	40	0	-915.603546852614	255.054213119709	-660.549333732905
TCGA-HN-A2OB	1900	1	1242.59561098626	284.149939529977	1526.74555051624
TCGA-E2-A10F	878	0	1314.73505999809	1316.52464959393	2631.25970959203
TCGA-3C-AALJ	1474	0	519.740715089142	1144.17286689962	1663.91358198876
TCGA-B6-A1KF	3088	0	-172.279120266204	-819.849882697855	-992.12900296406
TCGA-B6-A0RQ	4267	1	-88.0751799419901	-350.356079458905	-438.431259400895
TCGA-AR-A2LN	1161	0	1402.37497564499	907.819785951149	2310.19476159614
TCGA-B6-A408	2072	0	711.765281870247	1364.56692112433	2076.33220299458
TCGA-D8-A27H	397	0	636.726393427626	307.378551939689	944.104945367315
TCGA-EW-A1J5	477	0	513.943670065343	1591.70184422097	2105.64551428631
TCGA-D8-A146	643	0	1118.36980498421	648.764830056011	1767.13463504022
TCGA-E2-A1LL	1309	0	-474.120839203179	-139.481475216643	-613.602314419822
TCGA-AN-A04D	52	0	-1077.04472593813	-766.318505167803	-1843.36323110593
TCGA-EW-A6SA	510	0	-854.69531070258	-980.017436204313	-1834.71274690689
TCGA-C8-A8HP	396	0	456.802069751686	1764.1594570224	2220.96152677408
TCGA-BH-A1FJ	1927	1	-319.583138513509	-550.2007753395	-869.783913853009
TCGA-B6-A0I8	749	1	202.604984713976	-445.261221318562	-242.656236604586
TCGA-AC-A8OQ	34	0	892.323717174973	1513.20252782053	2405.5262449955
TCGA-B6-A0WV	2417	1	-685.667584305034	-952.502533188042	-1638.17011749308
TCGA-A2-A04P	548	1	392.162695264989	1283.80146128418	1675.96415654917
TCGA-LL-A5YN	447	0	298.005018820941	2365.30469574005	2663.30971456099
TCGA-D8-A27W	373	0	540.949997700284	570.794632762314	1111.7446304626
TCGA-AC-A3BB	987	0	1236.62754620958	1818.93976792534	3055.56731413492
TCGA-AO-A03U	1793	1	1099.83325146601	1972.54106230261	3072.37431376861
TCGA-AR-A24S	2976	0	1477.97426097808	1619.11868359316	3097.09294457124
TCGA-AN-A0XT	10	0	120.476012210167	-63.0093037874363	57.4667084227306
TCGA-EW-A1PE	320	0	966.874431459876	1450.79050621945	2417.66493767932
TCGA-A2-A0CY	1673	0	-1005.1505542261	-470.285997820203	-1475.43655204631
TCGA-A8-A08F	1004	0	846.702158650772	1477.34543724608	2324.04759589686
TCGA-A2-A04Q	2385	0	1012.56238814979	2748.74695040885	3761.30933855864
TCGA-E2-A14P	1246	0	-382.32938343307	667.84049712595	285.51111369288
TCGA-BH-A0W4	759	0	528.525835139458	-258.584315735481	269.941519403977
TCGA-E9-A245	26	0	-198.640769510319	-262.079297233915	-460.720066744235
TCGA-B6-A0X4	860	1	-1237.59135219923	-922.86392721124	-2160.45527941047
TCGA-A2-A0ES	2190	0	1041.66884377853	717.18637720439	1758.85522098292
TCGA-A1-A0SM	242	0	895.478360865114	471.63535505703	1367.11371592214
TCGA-UU-A93S	116	1	-752.488297092547	387.068247453047	-365.4200496395
TCGA-BH-A1EW	1694	1	456.234532347803	976.313889222364	1432.54842157017
TCGA-AR-A24H	4894	0	-162.830818217523	639.111204315655	476.280386098132
TCGA-A7-A6VV	313	0	938.762836087404	1000.28355184254	1939.04638792995
TCGA-D8-A140	403	0	334.040451357529	707.769558666752	1041.81001002428
TCGA-D8-A1J9	532	0	828.269562671818	527.46202782735	1355.73159049917
TCGA-A7-A26J	627	0	830.063034164804	554.346306642277	1384.40934080708
TCGA-E2-A14Z	563	1	755.392961639741	1817.031833879	2572.42479551874
TCGA-AN-A0FS	210	0	884.602249995669	-10.2474977711784	874.354752224491
TCGA-AO-A124	3506	0	-727.597938175839	185.386454235803	-542.211483940036
TCGA-A2-A0YF	1535	0	191.273320045996	639.453161314981	830.726481360977
TCGA-E2-A1LG	1523	0	-1005.59975754204	247.326502850817	-758.273254691224
TCGA-D8-A1Y3	430	0	177.175817940616	1250.8083707026	1427.98418864321
TCGA-E2-A1LK	266	1	-1023.97504124018	145.357242942591	-878.617798297584
TCGA-A7-A26H	724	0	1009.74395155602	841.304022381409	1851.04797393743
TCGA-AR-A1AQ	3021	0	500.123857372236	1978.5120439165	2478.63590128874
TCGA-A8-A0A2	579	0	683.597267922498	664.175348618169	1347.77261654067
TCGA-E9-A5UO	785	0	-1159.10701476691	-755.548462911994	-1914.6554776789
TCGA-A2-A1FX	1847	0	707.425198664741	624.055066940449	1331.48026560519
TCGA-AO-A0JM	2184	0	774.78277516139	497.91940917927	1272.70218434066
TCGA-EW-A423	533	0	-127.303349692488	993.502273837866	866.198924145378
TCGA-A8-A092	942	0	214.828574678663	181.67427534523	396.502850023893
TCGA-MS-A51U	681	0	809.238952232639	683.600483992158	1492.8394362248
TCGA-E9-A1R3	78	0	944.531118975457	994.906475883322	1939.43759485878
TCGA-AR-A24N	3035	0	543.427643616687	163.843220586085	707.270864202771
TCGA-AR-A0U0	1988	0	165.797342084586	1807.76536346549	1973.56270555008
TCGA-A8-A08T	3409	1	381.217583293061	104.68496453763	485.902547830691
TCGA-3C-AALK	1448	0	906.309709578775	596.725698384675	1503.03540796345
TCGA-E9-A3X8	926	0	945.324849244605	1515.78488445041	2461.10973369501
TCGA-AC-A7VC	1	0	925.957546962153	654.636680902097	1580.59422786425
TCGA-D8-A27V	381	0	693.297506145848	83.6731462476375	776.970652393486
TCGA-A2-A4RX	742	0	963.508469623876	893.845097857891	1857.35356748177
TCGA-AC-A3EH	197	1	247.8078704644	289.961383018614	537.769253483014
TCGA-AC-A6IX	373	0	631.819988332852	1456.85531792946	2088.67530626231
TCGA-B6-A0X5	2097	1	-383.232492825369	-286.632650603367	-669.865143428737
TCGA-D8-A73U	492	0	1582.78895106932	2964.66276788497	4547.45171895429
TCGA-AR-A5QP	1185	0	575.477923664445	380.767501943353	956.245425607798
TCGA-BH-A1ET	2520	1	642.530892779699	405.674004414623	1048.20489719432
TCGA-E2-A15E	630	0	-130.515113082416	95.2217292498475	-35.293383832568
TCGA-D8-A1XR	482	0	145.787456103431	-88.3883445772569	57.3991115261744
TCGA-A8-A07L	975	0	229.123020949867	-324.528508694432	-95.4054877445648
TCGA-AO-A0JA	655	0	1222.12076185518	807.096963950818	2029.217725806
TCGA-A2-A0YE	554	0	-12.6029107837683	-225.43948397806	-238.042394761828
TCGA-E2-A14R	1174	0	-362.176079564133	1392.73221562485	1030.55613606072
TCGA-EW-A1P5	703	0	187.463068220975	991.984327398673	1179.44739561965
TCGA-A8-A07R	273	0	-623.423364534556	-151.602036764	-775.025401298556
TCGA-AR-A1AJ	2383	0	1237.01350513262	2623.93492728954	3860.94843242216
TCGA-EW-A1P0	1251	0	194.752995445243	352.058515529866	546.811510975108
TCGA-C8-A27B	439	0	-112.036567709934	1587.5986638958	1475.56209618587
TCGA-A2-A0EX	752	0	987.900734798534	548.804776972074	1536.70551177061
TCGA-A8-A07G	577	0	1191.67151997814	610.695143444908	1802.36666342305
TCGA-A2-A259	1596	0	803.074713232799	957.204381845067	1760.27909507787
TCGA-A7-A0DB	1007	0	1072.24166760752	546.019144613061	1618.26081222058
TCGA-AN-A04A	90	0	966.889599321456	237.474078331659	1204.36367765312
TCGA-C8-A134	383	0	-42.4194006414658	1163.51472974417	1121.0953291027
TCGA-BH-A1ES	3462	1	-176.692371560978	-441.076420907228	-617.768792468207
TCGA-A8-A09W	30	0	772.545646838611	578.513438047989	1351.0590848866
TCGA-BH-A0B0	2477	0	1166.61302624364	1329.09422884414	2495.70725508777
TCGA-E9-A243	612	0	1330.60237280147	2771.93605448519	4102.53842728667
TCGA-AR-A251	3030	0	171.368335983874	269.06652098786	440.434856971734
TCGA-A8-A09T	579	0	564.392056947021	340.448179746116	904.840236693137
TCGA-EW-A1IY	258	0	1194.51356147873	1600.60711397424	2795.12067545297
TCGA-C8-A26X	376	0	1260.44413419207	2090.12181235323	3350.5659465453
TCGA-AO-A12A	3112	0	746.966256604935	642.764278847677	1389.73053545261
TCGA-AC-A2FK	2650	0	409.355826635194	624.578853201387	1033.93467983658
TCGA-E9-A1N5	1120	0	1137.83359880261	1083.14470257455	2220.97830137716
TCGA-AC-A3W5	504	0	1453.19829761218	1787.68543220895	3240.88372982113
TCGA-A7-A4SD	441	0	494.373602478465	1394.37748749365	1888.75108997212
TCGA-E2-A1AZ	2329	0	964.694346852158	1504.35355477521	2469.04790162736
TCGA-B6-A0I6	991	1	296.183300515478	-71.4230773865281	224.760223128949
TCGA-D8-A1JG	1612	0	870.317166999008	1344.98057752777	2215.29774452678
TCGA-AO-A129	3286	0	292.683754173199	1580.98715578189	1873.67090995509
TCGA-AO-A0JF	1980	0	1605.61219988432	1198.0907943967	2803.70299428102
TCGA-BH-A28Q	1119	0	483.529944201314	194.336676987337	677.866621188651
TCGA-E2-A15H	393	0	141.11167785588	-130.263443149491	10.8482347063888
TCGA-A8-A06Q	31	0	-997.51357239795	-469.249610638442	-1466.76318303639
TCGA-EW-A1PC	187	0	-355.165258841965	-336.586382653745	-691.75164149571
TCGA-AC-A3YJ	754	0	-205.886267143539	804.586598920343	598.700331776804
TCGA-AN-A0XU	10	0	-588.312730960593	685.344391876243	97.0316609156495
TCGA-C8-A1HN	394	0	44.4534547472053	226.93297310474	271.386427851946
TCGA-BH-A0BG	1871	0	136.078161906786	1589.92950926786	1726.00767117465
TCGA-E2-A156	726	0	-707.654284770426	-358.082097156876	-1065.7363819273
TCGA-E2-A1LH	3247	0	615.645238507821	2215.88500847363	2831.53024698145
TCGA-LL-A740	441	0	1035.91727531848	686.575376845482	1722.49265216396
TCGA-A1-A0SF	1463	0	539.782583404031	926.459143980028	1466.24172738406
TCGA-AO-A0J8	680	0	509.361362077603	895.704759335909	1405.06612141351
TCGA-A8-A08J	1127	1	731.946312220839	490.861286769684	1222.80759899052
TCGA-AN-A0G0	16	0	-74.1989654612391	103.313816044884	29.1148505836445
TCGA-E2-A1IE	2362	0	-340.731410403861	-725.789355387815	-1066.52076579168
TCGA-BH-A0BO	2197	0	1342.18374111988	1179.8060642027	2521.98980532258
TCGA-E2-A14T	2311	0	-50.3192972873114	314.969682584417	264.650385297105
TCGA-BH-A0W5	1288	0	972.831770886633	2081.09189239966	3053.92366328629
TCGA-BH-A6R8	293	0	-15.464885682155	934.712004649477	919.247118967322
TCGA-B6-A0X0	3945	1	-718.508710402972	-274.501709230243	-993.010419633216
TCGA-GI-A2C8	225	0	1494.3719812105	1192.9314314149	2687.3034126254
TCGA-B6-A0IC	0	1	-1513.52703995258	-470.668174916032	-1984.19521486861
TCGA-EW-A1J2	403	0	1232.46718579007	1022.21382400875	2254.68100979882
TCGA-BH-A0GY	923	0	431.64195957062	707.065404718486	1138.70736428911
TCGA-OK-A5Q2	64	0	712.396164177983	1414.80550765759	2127.20167183557
TCGA-B6-A0I2	4361	0	-316.12934150978	2008.62061989763	1692.49127838785
TCGA-AQ-A04L	3957	0	477.361247245785	140.454882805513	617.816130051298
TCGA-A8-A083	0	0	-763.723179059188	-171.444449839088	-935.167628898276
TCGA-AN-A03X	10	0	1413.57259566787	680.794165734901	2094.36676140277
TCGA-GM-A2DD	2282	0	1248.19934550139	2289.88932875039	3538.08867425178
TCGA-A8-A0A7	30	0	1530.15858708398	2737.7216888821	4267.88027596608
TCGA-D8-A1XC	377	1	-924.924008622273	-338.025186875598	-1262.94919549787
TCGA-AO-A12F	1842	0	496.473314533119	-116.451220718248	380.022093814872
TCGA-A2-A0EO	2442	0	1268.32059859473	972.585085641057	2240.90568423579
TCGA-AO-A0JJ	1887	0	1363.14631499882	1704.24222722106	3067.38854221988
TCGA-BH-A0HU	392	0	-296.609370082822	13.1109965518648	-283.498373530958
TCGA-BH-A1F6	2965	1	433.927243045263	1281.33973870606	1715.26698175132
TCGA-BH-A1FC	3472	1	-36.5149856484666	1563.65741929789	1527.14243364942
TCGA-BH-A0AZ	1919	0	1654.49375140304	730.078983025025	2384.57273442806
TCGA-A8-A08C	881	0	-18.8260193775581	-62.5106642502324	-81.3366836277905
TCGA-D8-A1J8	431	0	774.692586860188	1531.31591772893	2306.00850458912
TCGA-E9-A3HO	1158	0	-134.205669248697	822.862727458832	688.657058210135
TCGA-A2-A3Y0	1546	0	-332.643905318482	1426.16711093955	1093.52320562106
TCGA-BH-A0AY	777	0	1374.20245446265	1151.5793501531	2525.78180461575
TCGA-AO-A12H	1234	0	-59.8332890916135	163.610995118195	103.777706026582
TCGA-D8-A1X6	541	0	276.799870126105	900.491169827028	1177.29103995313
TCGA-BH-A0W3	728	0	-400.517134748023	91.7880567977977	-308.729077950225
TCGA-C8-A273	513	0	617.726373850245	168.832277670975	786.55865152122
TCGA-BH-A0BJ	660	0	919.998559488631	731.785876321836	1651.78443581047
TCGA-AR-A1AR	524	1	1101.30638439175	1873.26739087553	2974.57377526729
TCGA-E2-A572	1208	0	-596.630959037306	161.084704531688	-435.546254505617
TCGA-A2-A3XU	912	1	-1108.61935675692	-661.505086519638	-1770.12444327656
TCGA-BH-A8FZ	574	0	1102.94305146931	1774.67594807535	2877.61899954467
TCGA-E9-A2JS	904	1	231.571402668053	42.1576150281905	273.729017696243
TCGA-E9-A22H	1232	0	-66.3185123303886	481.681707214368	415.363194883979
TCGA-A8-A06U	883	1	-50.797357907873	635.643176788857	584.845818880984
TCGA-A8-A09X	426	1	1123.6270682531	1730.60176368992	2854.22883194302
TCGA-C8-A26Z	470	0	139.092252563897	-385.759314119255	-246.667061555358
TCGA-B6-A0IH	2965	1	964.601477603763	1043.63088126496	2008.23235886872
TCGA-AN-A0FW	11	0	391.565573273693	251.909580841136	643.47515411483
TCGA-A8-A0A1	365	0	1126.20745473214	1748.29062888124	2874.49808361338
TCGA-A7-A5ZW	326	0	1296.50960132016	761.317050273659	2057.82665159381
TCGA-AR-A2LQ	1233	0	1697.81461083006	783.100668250359	2480.91527908042
TCGA-D8-A27E	530	0	-2.67355708286515	306.473027977755	303.799470894889
TCGA-AR-A24R	3430	0	355.477008411764	666.00867475807	1021.48568316983
TCGA-C8-A135	393	0	705.821500244016	849.443172750009	1555.26467299402
TCGA-E2-A15C	694	0	649.853980701818	273.413787421695	923.267768123513
TCGA-LL-A8F5	596	0	31.1036379420348	1101.55838592348	1132.66202386551
TCGA-A8-A06P	396	0	1287.41045680983	514.220449521453	1801.63090633128
TCGA-E2-A15K	275	0	-393.627226619457	565.692415222523	172.065188603065
TCGA-A2-A3XZ	1532	0	108.857550855601	1875.28645687115	1984.14400772675
TCGA-OL-A66K	1275	1	613.632723725109	33.5115380538576	647.144261778967
TCGA-AQ-A1H3	989	0	830.202617192408	715.352966421775	1545.55558361418
TCGA-E2-A15T	1563	0	-638.212251838846	-558.61547174795	-1196.8277235868
TCGA-A8-A0A6	640	0	734.113938096015	1814.10077699192	2548.21471508793
TCGA-A2-A0EY	1925	0	359.794644972463	880.413416037526	1240.20806100999
TCGA-BH-A0H0	461	0	-442.781704053463	-181.851500100031	-624.633204153494
TCGA-LD-A9QF	323	0	1433.22268418868	2686.21175182495	4119.43443601363
TCGA-BH-A0H6	747	0	645.919431577008	-144.385727088808	501.5337044882
TCGA-EW-A1P3	1611	0	432.529233583622	425.348256435763	857.877490019385
TCGA-B6-A0IB	3941	1	-648.545584559083	-715.527364667455	-1364.07294922654
TCGA-A2-A25B	1291	0	670.15789272752	641.44798446828	1311.6058771958
TCGA-AN-A0XW	170	0	1559.63194413642	1797.09164362393	3356.72358776036
TCGA-BH-A0E0	134	0	-667.787288764845	349.199636401773	-318.587652363073
TCGA-A2-A0CM	754	1	693.501261053455	1722.33951790191	2415.84077895537
TCGA-D8-A1X9	727	0	898.683864057448	759.011238672482	1657.69510272993
TCGA-BH-A0HY	1545	0	320.156312475387	-299.690688413018	20.4656240623694
TCGA-A7-A0CJ	931	0	-405.083126771815	46.0374741859947	-359.04565258582
TCGA-AR-A2LJ	2632	0	1071.93287868315	1853.68925967714	2925.62213836029
TCGA-B6-A40C	2164	0	786.853799084055	654.937095435202	1441.79089451926
TCGA-A2-A0EP	3603	0	1900.51714838253	3061.99816099069	4962.51530937323
TCGA-B6-A0RO	4929	0	-405.594643647185	-139.863524045406	-545.458167692592
TCGA-GM-A3NW	3361	0	-24.4142357228086	302.331738024685	277.917502301876
TCGA-A1-A0SO	852	0	-1107.04481453284	-572.722141657254	-1679.76695619009
TCGA-C8-A132	383	0	1083.89058595255	1503.5774313858	2587.46801733835
TCGA-A8-A09M	1006	0	248.092745834564	1220.32766248309	1468.42040831765
TCGA-BH-A0E1	477	0	271.586441223145	-165.285196846953	106.301244376192
TCGA-A7-A0DC	906	0	-409.252093876916	-707.968355420039	-1117.22044929696
TCGA-EW-A424	715	0	421.683672990165	-286.091875750159	135.591797240006
TCGA-E2-A158	450	0	-1144.92689553772	-390.581384731187	-1535.50828026891
TCGA-BH-A1FG	577	1	-53.6344625401462	125.966287486045	72.3318249458991
TCGA-E2-A15R	1732	0	-503.426941639814	-849.607552018546	-1353.03449365836
TCGA-BH-A0E6	293	0	0.0563259833744354	874.351134376443	874.407460359817
TCGA-AO-A03L	2442	0	763.484049627571	721.14141182269	1484.62546145026
TCGA-C8-A1HI	343	0	307.988793741008	83.8162044920917	391.8049982331
TCGA-A7-A3IZ	322	0	-358.714992018083	-154.819925124096	-513.53491714218
TCGA-BH-A18I	1093	0	1392.56944666619	1257.85724916917	2650.42669583536
TCGA-C8-A12K	0	0	556.318697817278	2409.19848152022	2965.51717933749
TCGA-C8-A27A	747	0	-476.955916681279	-413.081299094004	-890.037215775283
TCGA-EW-A1PD	424	0	844.161606169476	66.661523989242	910.823130158718
TCGA-AR-A0TR	160	1	-1200.18618596466	-88.2781939146343	-1288.46437987929
TCGA-BH-A0HL	72	0	-1019.95899828633	-1109.37231200953	-2129.33131029585
TCGA-OL-A66P	428	0	1080.83339307965	2642.99482673112	3723.82821981077
TCGA-BH-A18L	811	1	-641.230127981258	-204.259834222352	-845.489962203609
TCGA-BH-A208	1759	1	2040.5271975	762.936487104399	2803.46368460439
TCGA-B6-A0WS	2965	1	899.11470950235	1446.21800314924	2345.33271265159
TCGA-AO-A03N	2031	0	418.833353418008	70.3989288603644	489.232282278372
TCGA-E9-A2JT	288	0	1004.89558709469	3129.59879710507	4134.49438419976
TCGA-A2-A0T6	575	0	1649.25848673624	1413.41658174317	3062.67506847941
TCGA-AO-A0J9	1613	0	1405.15342797952	1783.14040798179	3188.29383596131
TCGA-C8-A26Y	0	0	-647.129425766623	519.624703211506	-127.504722555117
TCGA-A1-A0SQ	554	0	-71.997884410816	167.751129876986	95.7532454661702
TCGA-AC-A3TM	762	0	218.172024858403	885.571398685817	1103.74342354422
TCGA-OL-A5S0	620	0	770.517996708183	1266.48745302791	2037.00544973609
TCGA-OL-A5D6	1104	1	1005.35678908261	620.172587195993	1625.52937627861
TCGA-BH-A18U	1563	1	497.550553818219	519.873016682758	1017.42357050098
TCGA-B6-A0IQ	4285	0	-624.766886701176	418.51210279504	-206.254783906136
TCGA-E2-A1LB	2306	0	424.437733004866	54.5913154486443	479.029048453511
TCGA-BH-A0EA	991	1	891.136227647822	505.578274308956	1396.71450195678
TCGA-BH-A0DX	2156	0	1311.51213057238	1220.99698734219	2532.50911791456
TCGA-A1-A0SH	1437	0	1482.59134246276	403.749991599251	1886.34133406201
TCGA-A8-A09K	912	0	-611.820221066045	762.537561582856	150.717340516811
TCGA-E9-A6HE	847	0	727.226926237552	901.401754412312	1628.62868064986
TCGA-A1-A0SG	434	0	652.852085652333	592.306960737204	1245.15904638954
TCGA-5T-A9QA	303	0	-1432.2366719347	-337.897916230529	-1770.13458816523
TCGA-AN-A0AT	10	0	-458.05133896153	511.249138605071	53.1977996435402
TCGA-AR-A0TP	4275	0	-593.649703769759	-642.22736157334	-1235.8770653431
TCGA-A2-A0YM	965	0	189.040039873659	1079.47317845681	1268.51321833047
TCGA-C8-A1HJ	5	0	-243.972842634173	140.549567128813	-103.42327550536
TCGA-E2-A15S	428	0	-857.136167875925	-787.887025679569	-1645.02319355549
TCGA-B6-A3ZX	1152	1	213.970614336567	2486.46444516709	2700.43505950366
TCGA-E9-A1NC	1203	0	803.895867596208	1731.06010133205	2534.95596892826
TCGA-EW-A1J6	875	0	-96.8508063551263	1220.09766921124	1123.24686285611
TCGA-LL-A5YM	394	0	142.315651930008	545.170670144622	687.48632207463
TCGA-AN-A0FY	10	0	468.82782036501	-20.9625150239402	447.86530534107
TCGA-A7-A13D	965	0	48.509214153679	-403.854784854435	-355.345570700756
TCGA-E9-A228	1285	0	41.2089459583708	249.946996964452	291.155942922823
TCGA-BH-A42U	3364	0	729.062892152055	1401.29263380427	2130.35552595632
TCGA-A2-A0CO	1468	0	1123.72662447937	1914.82381445644	3038.55043893581
TCGA-A2-A3KC	1102	0	1064.45818185461	779.290874712959	1843.74905656757
TCGA-D8-A1JD	552	0	1090.18158057094	786.879166288278	1877.06074685922
TCGA-E2-A107	1047	0	-472.587901636801	-14.183478689679	-486.77138032648
TCGA-A8-A086	396	0	903.97701179901	116.333569582117	1020.31058138113
TCGA-BH-A0AU	1914	0	681.036256609235	550.03303162013	1231.06928822936
TCGA-GM-A2DM	3226	0	-316.698707638573	661.61228647424	344.913578835667
TCGA-BH-A0AW	622	0	1140.16894374421	2232.56591586597	3372.73485961018
TCGA-GM-A3NY	1162	0	168.515293435773	321.786179085921	490.301472521694
TCGA-AC-A3W6	0	0	1495.63223638378	1662.19376201286	3157.82599839664
TCGA-A1-A0SN	1196	0	868.437041031068	1124.81282729453	1993.2498683256
TCGA-EW-A2FV	788	0	661.198044570788	1104.16177463183	1765.35981920262
TCGA-AC-A62Y	530	0	647.955582161106	1281.45037382646	1929.40595598756
TCGA-A2-A0YT	723	1	-146.168421928503	160.376592846288	14.2081709177849
TCGA-D8-A27T	398	0	1255.08349798677	1203.9544448047	2459.03794279148
TCGA-AR-A24V	3203	0	1523.11056481099	852.917524136593	2376.02808894758
TCGA-AR-A2LK	1649	1	538.115523594977	411.734987883949	949.850511478926
TCGA-AO-A0J3	651	0	-929.058279251619	-398.464127840925	-1327.52240709254
TCGA-A8-A09A	304	0	899.919222597162	541.686647394135	1441.6058699913
TCGA-BH-A1F5	2712	1	122.192835458684	-229.253619525905	-107.060784067221
TCGA-AC-A2FE	2636	1	1119.79757502173	2033.0192601941	3152.81683521583
TCGA-BH-A0HK	178	0	745.743627585328	540.161269076275	1285.9048966616
TCGA-C8-A12Z	382	0	-77.5954402994425	-299.473154973742	-377.068595273184
TCGA-PE-A5DE	2645	0	671.179416477898	2555.18253945821	3226.36195593611
TCGA-A2-A3XV	996	0	231.346167771077	473.698465872759	705.044633643836
TCGA-E2-A1IK	1800	0	-128.225888223906	1172.85586893224	1044.62998070834
TCGA-BH-A0HQ	1121	0	609.859204419855	51.177454147938	661.036658567793
TCGA-E9-A249	217	0	-169.397855635838	134.485820779862	-34.9120348559765
TCGA-BH-A0C7	2767	0	182.57498172364	367.05525926256	549.630240986201
TCGA-EW-A1P6	562	0	605.47121986643	-26.470310493284	579.000909373146
TCGA-AR-A24K	1548	0	-150.40022227048	-554.153220087088	-704.553442357568
TCGA-E2-A1BD	1133	0	358.668762997824	43.8771324780915	402.545895475916
TCGA-D8-A1JS	371	0	-989.38692812049	-288.27627930298	-1277.66320742347
TCGA-D8-A1Y1	302	1	1095.64582453412	684.561966822144	1780.20779135627
TCGA-E2-A2P6	1051	0	85.6661133286339	423.940805357185	509.606918685819
TCGA-A8-A09D	1522	0	1503.25756408962	1021.15291804401	2524.41048213363
TCGA-EW-A1OY	908	0	-98.3915404603724	226.104453402481	127.712912942108
TCGA-A8-A06T	1614	0	336.91272122814	498.987771746103	835.900492974242
TCGA-E9-A229	1148	0	1460.52332216396	953.310152393626	2413.83347455758
TCGA-BH-A0B1	1148	0	625.227299909254	205.757334486543	830.984634395797
TCGA-BH-A0WA	701	0	200.26449038207	368.743257300308	569.007747682378
TCGA-AO-A0JL	1683	0	27.1028238616858	-8.15195316279472	18.9508706988911
TCGA-A1-A0SI	635	0	1315.33779871199	1126.2907026835	2441.62850139548
TCGA-4H-AAAK	348	0	1123.76014000937	530.146878554537	1653.90701856391
TCGA-D8-A1X7	509	0	434.735153612189	96.4804929203943	531.215646532583
TCGA-A2-A0D3	1873	0	-181.812833752683	472.987196093993	291.17436234131
TCGA-E9-A1RC	1224	0	-69.5934931707309	-493.141470967726	-562.734964138457
TCGA-BH-A0DD	2486	0	-46.102969018941	65.5954328200678	19.4924638011268
TCGA-A2-A0T5	531	0	363.480486344337	121.103701032195	484.584187376532
TCGA-C8-A130	370	0	521.87748994152	274.634823650956	796.512313592476
TCGA-A8-A06R	547	0	1068.06840323753	1062.38377919383	2130.45218243136
TCGA-Z7-A8R5	3287	0	633.954254799382	1598.32479044129	2232.27904524067
TCGA-A8-A079	274	0	-233.452413993326	266.469829820789	33.0174158274635
TCGA-A7-A13G	718	0	604.350961962333	125.028731281252	729.379693243584
TCGA-AO-A1KO	622	0	302.597368644499	50.0138745534886	352.611243197988
TCGA-A7-A3J1	343	0	908.833438602724	1737.06380705969	2645.89724566241
TCGA-BH-A42V	635	0	776.219980743217	932.747213010723	1708.96719375394
TCGA-E9-A1ND	1266	0	673.586895356581	2238.71710860685	2912.30400396343
TCGA-C8-A133	0	0	-1151.19682280307	-165.955840184074	-1317.15266298714
TCGA-AO-A1KT	541	0	766.756253127522	540.582119620447	1307.33837274797
TCGA-B6-A0IE	1993	1	100.860836581637	-37.2693614772201	63.5914751044172
TCGA-D8-A1XG	448	0	-18.4310190689441	-96.0589160800572	-114.489935149001
TCGA-A8-A09Z	0	0	-86.8547988799358	1209.80852499033	1122.9537261104
TCGA-E2-A574	1179	0	-1161.70325068256	-728.241166092256	-1889.94441677482
TCGA-C8-A1HK	366	0	-259.973101759028	145.453966799337	-114.519134959691
TCGA-A1-A0SE	1321	0	626.257661119573	-32.8419563247838	593.415704794789
TCGA-WT-AB44	883	0	625.221651501472	498.674789290629	1123.8964407921
TCGA-AC-A4ZE	890	0	-75.7805543621534	-32.8082476588169	-108.58880202097
TCGA-AN-A0XP	9	0	491.113059719674	56.2428493014623	547.355909021136
TCGA-V7-A7HQ	2033	0	243.287791228631	433.967045336257	677.254836564888
TCGA-LL-A6FQ	80	0	33.8957274564393	621.411057749641	655.306785206081
TCGA-A2-A0T3	1516	0	-247.917215733749	-425.755683607841	-673.672899341591
TCGA-BH-AB28	287	0	525.692892217399	979.435554675397	1505.1284468928
TCGA-D8-A27L	499	0	1152.88889622445	978.482385525788	2131.37128175024
TCGA-BH-A0HX	829	0	657.066061031643	371.137668846766	1028.20372987841
TCGA-WT-AB41	1611	0	266.115064719018	2250.50737398486	2516.62243870388
TCGA-5L-AAT1	1471	0	989.911665258045	2040.01992443166	3029.93158968971
TCGA-AQ-A04H	754	0	-131.639520500037	-183.306352396897	-314.945872896934
TCGA-A8-A0AD	1157	0	994.838308678369	817.433459527419	1812.27176820579
TCGA-D8-A1JP	639	0	1211.90438651817	873.919646039659	2085.82403255783
TCGA-BH-A5J0	715	0	1161.54177349249	1862.10462211237	3023.64639560486
TCGA-GM-A2DO	2596	0	209.682005235285	3049.66348010311	3259.3454853384
TCGA-EW-A1J3	504	0	189.651489505046	175.391122497275	365.042612002321
TCGA-E2-A109	1417	0	283.422042279278	204.650455828704	488.072498107982
TCGA-D8-A1XJ	664	0	377.648833198052	23.4947065575268	401.143539755579
TCGA-E2-A1L6	1648	0	489.753680217859	408.360059808926	898.113740026784
TCGA-AO-A03M	1866	0	335.159463830732	1530.11259561808	1865.27205944881
TCGA-E9-A1RH	1417	0	242.7268980148	137.112970368467	379.839868383266
TCGA-E2-A1B6	867	0	92.4900679481952	2781.70744615589	2874.19751410409
TCGA-B6-A0I9	362	1	-357.179805444639	302.006055228285	-55.1737502163532
TCGA-A7-A3IY	345	0	995.024162345287	1376.40539325142	2371.42955559671
TCGA-AC-A2FB	1234	0	913.937105247289	2384.76507041441	3298.7021756617
TCGA-AR-A0U2	2551	1	-289.417760564029	431.143815233327	141.726054669299
TCGA-BH-A0EE	943	0	-1063.38298922324	744.283588941039	-319.0994002822
TCGA-D8-A1XU	395	0	938.743810101295	523.057024928784	1461.80083503008
TCGA-E9-A1NF	1072	1	1747.92958028864	871.925090584762	2619.8546708734
TCGA-B6-A400	215	0	425.444815436696	988.592876767164	1414.03769220386
TCGA-BH-A0HW	1561	0	-1132.40913920284	-978.548389187444	-2110.95752839029
TCGA-A2-A0CV	3011	0	930.98109165063	1017.85983678127	1948.8409284319
TCGA-EW-A1OZ	1229	0	657.573991162601	736.171229159747	1393.74522032235
TCGA-LL-A442	889	0	-307.025680293031	598.893340231522	291.86765993849
TCGA-S3-AA0Z	629	0	-169.380746158455	1112.78542714317	943.404680984712
TCGA-E2-A1B4	1004	1	-21.5818749694085	-282.076734051798	-303.658609021206
TCGA-AR-A1AX	2629	0	924.398073825022	2232.74821109984	3157.14628492486
TCGA-B6-A0WX	639	1	1006.98522643505	931.910232599925	1938.89545903498
TCGA-AO-A03P	2911	1	100.742043324125	-10.6125332367341	90.1295100873913
TCGA-A8-A08G	607	0	428.277202494954	506.817326474952	935.094528969906
TCGA-AR-A24P	84	0	916.146218524427	355.35169989577	1271.4979184202
TCGA-D8-A1JT	405	0	-309.006165816198	192.217751227774	-116.788414588424
TCGA-AR-A1AL	2971	0	985.416783532809	640.79262683007	1626.20941036288
TCGA-LL-A440	759	0	1649.39899803266	1659.11532777302	3308.51432580568
TCGA-D8-A1XL	606	0	224.119031851598	1665.86180219462	1889.98083404622
TCGA-AN-A0FD	196	0	954.636511694845	574.723502289131	1529.36001398398
TCGA-C8-A1HL	317	0	789.694274682316	401.798920104134	1191.49319478645
TCGA-D8-A1JA	502	0	745.999012704365	303.437744582518	1049.43675728688
TCGA-B6-A2IU	5176	0	-229.870159536312	-312.106610063474	-541.976769599785
TCGA-D8-A1X5	565	0	783.565386220734	781.362840460864	1564.9282266816
TCGA-BH-A18M	2207	1	1026.93894458217	531.79937515414	1558.73831973631
TCGA-AR-A0TT	3316	0	1285.75137729949	2546.03778901773	3831.78916631721
TCGA-E9-A1R2	1063	0	349.021056218185	460.559413211199	809.580469429384
TCGA-B6-A0IG	4456	1	-90.0211520397778	8.10173224803573	-81.9194197917421
TCGA-BH-A0DH	1156	0	206.876044544392	482.949231537844	689.825276082237
TCGA-BH-A0HI	620	0	718.399088042264	476.633323531491	1195.03241157375
TCGA-E2-A1L7	1836	0	351.286093743719	1441.61371526478	1792.8998090085
TCGA-AR-A5QM	2231	0	939.611497699611	1099.81703280563	2039.42853050524
TCGA-BH-A0BV	1519	0	968.249076446814	1087.6181336628	2055.86721010962
TCGA-AN-A0XV	162	0	792.243880233474	596.834935907482	1389.07881614096
TCGA-AC-A62V	348	1	264.253111376959	262.460601627062	526.713713004021
TCGA-D8-A1XY	503	0	1014.56099129314	187.973704855139	1202.53469614828
TCGA-D8-A13Z	635	0	642.903308946413	1176.61510564846	1819.51841459487
TCGA-OL-A6VO	858	0	-451.420476339566	507.617244255844	56.1967679162777
TCGA-A2-A1FV	714	0	135.879444068299	-597.20719429034	-461.327750222041
TCGA-AC-A3QQ	734	0	1024.15438306215	760.775952811546	1784.9303358737
TCGA-AR-A1AV	1864	0	288.268358321765	46.2076820305576	334.476040352323
TCGA-A8-A093	546	0	634.13396537068	-346.996001160845	287.137964209835
TCGA-AO-A0J5	792	1	1288.23320332012	311.872721736254	1600.10592505638
TCGA-B6-A0WZ	6292	0	3.81716168673888	-266.630148803939	-262.8129871172
TCGA-AN-A0FJ	242	0	201.90716576306	16.0895558716656	217.996721634726
TCGA-A8-A096	0	0	1401.49232152486	1765.20839062882	3166.70071215368
TCGA-XX-A89A	488	0	1746.19247274196	1729.39335236762	3475.58582510957
TCGA-A8-A08A	30	0	635.919243738848	780.559755480771	1416.47899921962
TCGA-A2-A0T4	624	0	1216.90326269484	1230.52631338079	2447.42957607563
TCGA-BH-A2L8	612	0	960.688486858228	2066.76372323566	3027.45221009389
TCGA-A1-A0SB	259	0	-343.101808429331	-1051.98171347673	-1395.08352190606
TCGA-AQ-A54N	78	0	-1403.66394122908	44.0215372720562	-1359.64240395702
TCGA-OL-A5RX	878	0	284.682011936079	567.568424653207	852.250436589286
TCGA-D8-A1XM	538	0	1183.66872468385	1268.83909959428	2452.50782427812
TCGA-BH-A1EN	2127	1	358.488523027173	-95.6056817814748	262.882841245698
TCGA-AN-A0AS	10	0	940.936514329125	697.835396327376	1638.7719106565
TCGA-B6-A0WW	558	1	367.924423923641	-60.3661232280828	307.558300695558
TCGA-A2-A04W	3102	0	628.232309759695	305.649907669278	933.882217428973
TCGA-AR-A252	2838	0	1271.97162757469	2442.76750145297	3714.73912902765
TCGA-BH-A0HO	76	0	514.119163219378	865.738180251704	1379.85734347108
TCGA-BH-A18G	149	0	180.36094444207	492.678809095961	673.03975353803
TCGA-E9-A295	375	0	550.535989407807	259.892486754758	810.428476162565
TCGA-BH-A1EX	1508	1	1080.05326515964	900.594807545102	1980.64807270474
TCGA-AR-A24X	3004	0	564.156264484012	204.191705042142	768.347969526154
TCGA-LD-A66U	646	0	693.508209623558	1423.90009472539	2117.40830434895
TCGA-OL-A5RV	1062	0	48.4472941635148	-62.4566497037125	-14.0093555401977
TCGA-5L-AAT0	1477	0	1078.75885394058	1296.30351851623	2375.06237245681
TCGA-BH-A0DG	2041	0	1387.098904866	1185.10636774283	2572.20527260883
TCGA-AR-A24M	3660	0	949.030383427314	295.267669757562	1244.29805318488
TCGA-D8-A73W	385	1	952.566476712579	1054.2255288443	2006.79200555688
TCGA-AC-A2QJ	446	1	1233.88181731085	1945.08566407255	3178.9674813834
TCGA-BH-A0BD	554	0	760.83149122061	1113.3194191131	1874.15091033371
TCGA-BH-A5IZ	567	0	-364.777913771545	272.901486292165	-91.8764274793801
TCGA-S3-AA11	421	0	-381.453989268835	-526.778251859606	-908.232241128441
TCGA-AR-A1AP	2856	0	613.633631372803	851.22792182746	1464.86155320026
TCGA-EW-A1OX	911	0	-1281.70191047565	-1164.48309339564	-2446.18500387129
TCGA-AN-A0FK	213	0	68.3700149224365	12.4620024457866	80.8320173682231
TCGA-BH-A0DO	1644	0	185.265430038324	-100.546235764539	84.7191942737851
TCGA-BH-A1FD	1009	1	580.573768481266	301.459102489227	882.032870970493
TCGA-C8-A1HM	375	0	32.2180221348672	2157.25742191034	2189.47544404521
TCGA-A2-A0YI	1505	0	1129.15748047815	1781.43452774563	2910.59200822379
TCGA-A2-A25A	3276	0	1367.85125917211	1128.34572845421	2496.19698762632
TCGA-AC-A23C	585	0	743.853510013135	887.727142130829	1631.58065214396
TCGA-XX-A899	467	0	1231.36737534387	1914.96815815564	3146.3355334995
TCGA-BH-A209	3959	1	547.153360511762	2369.52388133681	2916.67724184857
TCGA-BH-A0C3	2709	0	1321.09720010996	1222.61914841393	2543.71634852389
TCGA-E2-A155	640	0	-486.362534787997	-572.496251966368	-1058.85878675436
TCGA-BH-A0HP	414	0	774.061573739522	695.93087960191	1469.99245334143
TCGA-AC-A2QI	588	0	1006.42724103773	1040.66986309298	2047.09710413071
TCGA-E9-A1R4	186	0	614.834313742385	1698.42523660383	2313.25955034621
TCGA-D8-A1XO	1682	0	1126.60275243115	784.091883881256	1910.69463631241
TCGA-A2-A0D4	767	0	-361.008652785704	-494.354649729407	-855.363302515111
TCGA-A2-A0CK	4159	0	521.485011329446	720.295300877144	1241.78031220659
TCGA-B6-A409	573	1	-91.8633018666509	442.543576492626	350.680274625975
TCGA-E2-A1L9	598	0	1413.93385558403	915.206820875428	2329.14067645946
TCGA-BH-A1F2	959	1	1090.71320342473	308.194525837471	1398.9077292622
TCGA-AC-A3W7	471	0	560.452915921509	192.389691799687	752.842607721196
TCGA-AN-A04C	54	0	-258.840972121929	448.707903607256	189.866931485328
TCGA-A2-A25C	523	0	661.519903186216	437.150124928594	1098.67002811481
TCGA-A2-A04Y	1099	0	424.832701525306	1330.05434624308	1754.88704776839
TCGA-A2-A0YL	1474	0	888.237641185055	729.360077792789	1617.59771897784
TCGA-AQ-A1H2	475	0	-137.272355687068	301.309919394713	164.037563707645
TCGA-A2-A04V	1920	1	786.600472012793	442.991107789363	1229.59157980216
TCGA-BH-A0AV	1820	0	1185.96393086015	594.430038448319	1780.39396930847
TCGA-E9-A22D	1248	0	634.312625547325	2545.91414818628	3180.2267737336
TCGA-D8-A1JH	426	0	1235.44266750665	972.211702134591	2207.65436964124
TCGA-AO-A12C	2372	0	1114.60598119766	-80.6295963042308	1033.97638489343
TCGA-OL-A5D8	973	0	34.9870072250429	465.67801231867	500.665019543713
TCGA-D8-A1JL	611	0	1016.98641134933	1736.19969326791	2753.18610461724
TCGA-A8-A09E	1492	0	-190.181521942267	-231.543386222334	-421.724908164602
TCGA-E9-A5FL	24	0	338.038820267103	599.639979103927	937.67879937103
TCGA-A7-A6VW	285	0	-22.5362312353547	869.869846611569	847.333615376214
TCGA-AO-A03R	2091	0	109.155452026763	1242.00834429363	1351.16379632039
TCGA-EW-A1PA	575	0	303.895723525531	349.700723743197	653.596447268728
TCGA-AC-A6NO	51	0	-39.5700339694771	-179.019258341052	-218.589292310529
TCGA-AN-A0XO	375	0	272.76235509915	-681.870075218112	-409.107720118962
TCGA-A8-A08X	1308	0	1092.65092849267	1371.70586029374	2464.35678878642
TCGA-A7-A0D9	1139	0	90.3529548788187	-432.303894080536	-341.950939201717
TCGA-E2-A1IF	1138	0	863.80636878926	548.71567196027	1412.52204074953
TCGA-B6-A0X1	7455	1	-592.499283241777	1095.83678310528	503.337499863499
TCGA-A2-A0T2	255	1	151.655371639294	529.50744440904	681.162816048334
TCGA-AC-A5XS	588	0	824.923497422225	1630.14566334493	2455.06916076715
TCGA-AC-A3OD	451	0	1091.97766797541	2162.73466315045	3254.71233112586
TCGA-B6-A0WT	5739	0	649.792793490781	-49.3176051975241	600.475188293257
TCGA-E2-A1LA	748	0	678.44705789227	1782.49730557134	2460.94436346361
TCGA-BH-A0BF	1324	1	1757.1866865818	2362.07207521488	4119.25876179668
TCGA-A2-A0ET	1066	0	-670.168549280461	444.826119207689	-225.342430072772
TCGA-C8-A12Q	385	1	745.072023166099	777.304981179403	1522.3770043455
TCGA-A2-A4S0	706	0	-492.375979948671	-277.128194591066	-769.504174539737
TCGA-A8-A076	1642	0	884.230809983619	615.387147397674	1499.61795738129
TCGA-D8-A147	584	0	-55.6850075555033	915.860386705185	860.175379149682
TCGA-E2-A15P	595	0	335.622030167276	-69.9870625535253	265.63496761375
TCGA-BH-A0BR	2330	0	1386.58511643896	1116.32932352013	2502.91443995909
TCGA-BH-A0BM	1876	0	760.270455069661	255.731790910369	1016.00224598003
TCGA-E9-A1N3	1059	0	-526.357377800018	-585.796764213215	-1112.15414201323
TCGA-BH-A0DQ	98	0	1360.29328953885	552.365307439132	1912.65859697798
TCGA-A8-A07W	304	0	405.344402146743	572.551438552509	977.895840699251
TCGA-EW-A2FW	672	0	138.777587972833	-153.724455504356	-14.946867531523
TCGA-AR-A1AM	2991	0	690.177984069148	707.55083074604	1397.72881481519
TCGA-D8-A27P	49	0	196.583825474579	-215.770870386302	-19.1870449117227
TCGA-A2-A3KD	1206	0	269.866234630002	268.887085376879	538.753320006881
TCGA-GM-A2D9	1812	1	546.0532035545	648.239888762184	1194.29309231668
TCGA-B6-A40B	3152	0	457.23301671362	281.953079113612	739.186095827232
TCGA-AR-A24T	3202	0	1496.89033412169	722.538028751298	2219.42836287298
TCGA-AN-A0XL	163	0	1107.91463544461	131.705828765608	1239.62046421021
TCGA-A2-A0EN	4088	0	1529.15723830074	2140.1173737976	3669.27461209834
TCGA-B6-A0IP	3926	1	59.0529398275047	373.726118590813	432.779058418318
TCGA-E2-A10E	865	0	94.93309249945	301.787409644091	396.720502143541
TCGA-C8-A12O	385	0	1174.0871284736	859.861850744638	2033.94897921824
TCGA-E2-A9RU	0	0	307.708932658525	521.51653707534	829.225469733865
TCGA-A8-A07I	426	0	1022.53710913381	814.211976821854	1836.74908595566
TCGA-BH-A0BT	2365	0	400.902068709647	537.943887450753	938.8459561604
TCGA-A2-A0CZ	1616	0	1453.71733410517	1184.62417903145	2638.34151313662
TCGA-LL-A7T0	376	0	24.3052650660348	709.20370485641	733.508969922444
TCGA-BH-A6R9	160	0	2073.60465704133	1953.44112010123	4027.04577714256
TCGA-EW-A2FR	1673	0	1614.92524746234	783.176352663463	2398.1016001258
TCGA-D8-A1XT	506	0	1175.17595748989	883.174433685347	2058.35039117524
TCGA-E2-A1IG	2140	0	906.176142950604	229.352389811027	1135.52853276163
TCGA-EW-A1OV	789	0	949.964733098113	2639.33817070356	3589.30290380168
TCGA-BH-A18V	1556	1	506.631500460055	1893.48525635704	2400.11675681709
TCGA-GM-A3XL	2108	0	-577.734640261244	1472.15059113196	894.415950870718
TCGA-A2-A0CP	2813	0	1036.38172609743	422.938634001643	1459.32036009907
TCGA-BH-A1FH	1034	1	1625.39314279553	440.527793562059	2065.92093635759
TCGA-D8-A27M	410	0	1143.82639672099	2023.51376648129	3167.34016320228
TCGA-B6-A0RM	2373	1	-370.109556271733	-336.917541830529	-707.027098102262
TCGA-A8-A0AB	518	0	-215.012855376971	-777.067424434151	-992.080279811121
TCGA-E2-A105	1308	0	-469.751642613769	-351.345361885324	-821.097004499093
TCGA-E9-A248	59	0	426.481806893854	2058.70137352082	2485.18318041467
TCGA-BH-A18H	652	0	553.031457338629	1841.58646931498	2394.6179266536
TCGA-E2-A570	931	0	821.856740470579	83.5813089244857	905.438049395065
TCGA-C8-A12L	363	0	-286.629802685703	284.476085396698	-2.1537172890051
TCGA-A7-A5ZX	336	0	748.959578337184	-3.33200437641352	745.62757396077
TCGA-A1-A0SD	437	0	898.975368223831	451.375069606281	1350.35043783011
TCGA-B6-A0X7	1781	1	691.222698033726	-116.584414907144	574.638283126582
TCGA-AC-A62X	417	0	-834.62662896914	-275.530557867012	-1110.15718683615
TCGA-A2-A04X	1686	0	353.492188418966	1712.71849292132	2066.21068134028
TCGA-AN-A0FL	231	0	-563.444920956994	-244.267259801658	-807.712180758652
TCGA-A2-A3XW	1712	0	547.534906795045	1324.84688874837	1872.38179554342
TCGA-A7-A4SC	446	0	749.201382797654	641.517279452253	1390.71866224991
TCGA-EW-A1IZ	554	0	269.107503995414	2421.56077984118	2690.6682838366
TCGA-AO-A03T	2124	0	-232.751550021357	704.186170937695	471.434620916338
TCGA-AR-A5QQ	322	1	512.911372631443	2201.36379561558	2714.27516824703
TCGA-A2-A3XT	2770	0	304.458343297619	1701.10725733684	2005.56560063445
TCGA-OL-A5RY	752	0	1333.34191135421	2374.032762218	3707.37467357221
TCGA-A7-A26I	661	0	1458.55084540851	733.695982440585	2192.2468278491
TCGA-LL-A50Y	762	0	60.5929083410072	976.836088508771	1037.42899684978
TCGA-C8-A1HO	375	0	-118.643389644539	-205.88495737114	-324.528347015679
TCGA-AR-A24L	2866	1	991.474944241646	102.752579222006	1094.22752346365
TCGA-AN-A0FX	10	0	299.63232675716	-169.710159984435	129.922166772724
TCGA-A7-A13H	899	0	742.29198596174	1590.20060174007	2332.49258770181
TCGA-A8-A06N	0	0	-1490.1596763076	-538.099850795808	-2028.25952710341
TCGA-E2-A150	1935	0	498.359565186971	1044.65346708056	1543.01303226753
TCGA-AC-A23H	0	0	216.72912476549	-167.763944553383	48.9651802121071
TCGA-BH-A0BA	1132	0	521.550089696087	492.630029030732	1014.18011872682
TCGA-EW-A1PB	608	0	127.418584502532	2442.27230797702	2569.69089247955
TCGA-A2-A4S2	643	0	623.389444787534	1366.21529539461	1989.60474018215
TCGA-A7-A0CE	1074	0	-360.535744988294	-30.707036490118	-391.242781478412
TCGA-A8-A091	1004	0	187.137855120425	122.564680041238	309.702535161663
TCGA-A2-A0EV	968	0	954.079283002644	1083.66961706833	2037.74890007097
TCGA-UL-AAZ6	518	0	-742.132547313754	67.12069068141	-675.011856632344
TCGA-AR-A0TW	3009	0	165.431132480276	1208.61330109317	1374.04443357344
TCGA-E2-A576	1043	0	-29.5036234854769	252.462794916583	222.959171431106
TCGA-A8-A07S	243	0	211.492110361367	221.045145807368	432.537256168735
TCGA-C8-A12P	358	0	832.171754782771	639.105180440453	1471.27693522322
TCGA-EW-A1PF	439	0	1091.37996642658	718.808495673634	1810.18846210022
TCGA-AN-A0XN	10	0	1750.40986386339	1295.3550777544	3045.76494161779
TCGA-E9-A1R5	92	0	600.564690496896	-57.4900908123018	543.074599684594
TCGA-LL-A5YL	519	0	483.336036204624	1189.89298631664	1673.22902252126
TCGA-AR-A2LL	2012	0	287.294972764642	722.107136801179	1009.40210956582
TCGA-AO-A1KQ	1882	0	326.853955438009	1132.10103961692	1458.95499505493
TCGA-BH-A0DI	912	0	1532.99932854061	1120.36118873156	2653.36051727217
TCGA-D8-A1X8	783	0	877.388631551338	907.977299481984	1785.36593103332
TCGA-A2-A0D0	2048	0	-871.738080035228	945.224754916931	73.4866748817029
TCGA-E9-A54X	727	0	-1751.33540264556	-1048.89431916607	-2800.22972181163
TCGA-C8-A26W	381	0	670.141486067336	1094.02181577583	1764.16330184316
TCGA-E2-A1IN	675	0	1095.09735825488	116.63388826454	1211.73124651942
TCGA-GM-A2DK	2645	0	821.638803265178	940.560557797888	1762.19936106307
TCGA-E2-A15A	710	0	482.979729434932	1310.83079217048	1793.81052160542
TCGA-EW-A3U0	532	0	1008.98416882499	2683.14639689849	3692.13056572348
TCGA-PE-A5DD	1953	0	677.205666911921	885.060714223698	1562.26638113562
TCGA-BH-A0BC	974	0	1112.79496870602	1529.75761684418	2642.5525855502
TCGA-AR-A0U3	4080	0	-475.770845053322	108.285011729642	-367.485833323679
TCGA-D8-A27F	488	0	468.768684429705	190.57961644106	659.348300870765
TCGA-BH-A0EB	745	0	1285.28342714659	1527.90722935945	2813.19065650604
TCGA-A8-A08O	943	0	490.637891232242	-396.770470209817	93.8674210224249
TCGA-AO-A0JI	1528	0	-484.497315857305	-122.77913816752	-607.276454024825
TCGA-BH-A0HA	1611	0	1346.10082518112	1185.35298216317	2531.45380734429
TCGA-E2-A1IU	337	0	-147.283030779089	345.820796493772	198.537765714683
TCGA-BH-A18T	224	1	-330.050574745823	329.614753281747	-0.435821464076071
TCGA-BH-A203	1174	1	353.452011735243	1058.84059457316	1412.29260630841
TCGA-AR-A2LO	1198	0	832.255499703795	1450.66233151478	2282.91783121858
TCGA-BH-A201	856	0	884.748644944837	8.51800746741326	893.26665241225
TCGA-C8-A8HQ	380	0	1012.13218287867	1135.82482150071	2147.95700437938
TCGA-B6-A0RL	2469	1	-2037.76972279654	-841.2066477502	-2878.97637054674
TCGA-A2-A0SU	1662	0	446.687840077482	533.036035418266	979.723875495747
TCGA-AO-A1KR	2513	0	-900.207909346242	455.179401439545	-445.028507906697
TCGA-GM-A3XG	1330	0	-123.031554974396	-212.449100309595	-335.480655283991
TCGA-E9-A1R6	339	0	166.981793759805	-113.923601126961	53.0581926328442
TCGA-3C-AALI	4005	0	244.601167262983	1144.94511545291	1389.5462827159
TCGA-BH-A0B6	2483	0	1039.43766628048	2577.01231106026	3616.44997734074
TCGA-AR-A24W	1550	0	715.784245843656	-139.828622486057	575.955623357599
TCGA-AC-A7VB	250	0	-894.793734527032	-849.05164348167	-1743.8453780087
TCGA-AR-A2LE	5062	0	176.660249930998	216.023039854457	392.683289785455
TCGA-AN-A041	7	0	829.72496265886	214.134769409758	1043.85973206862
TCGA-D8-A27R	307	0	666.546703868585	905.240623579145	1571.78732744773
TCGA-AR-A1AS	1150	0	121.727889058606	110.411984346033	232.139873404639
TCGA-A7-A4SA	454	0	792.684883240486	1642.28982967937	2434.97471291985
TCGA-E9-A247	1186	0	-273.990493478566	-410.478283567855	-684.468777046421
TCGA-EW-A6SB	760	0	-440.106856586363	2272.69345729083	1832.58660070446
TCGA-AR-A1AO	2618	0	1633.19006523634	2676.31983607325	4309.50990130959
TCGA-AN-A049	19	0	778.198379647913	797.578019696565	1575.77639934448
TCGA-E9-A244	21	0	26.1695311950942	19.0931059844295	45.2626371795237
TCGA-C8-A12M	358	0	-314.368505822183	-0.546689024934583	-314.915194847117
TCGA-A2-A3XX	1439	1	91.1817214994406	779.331412359593	870.513133859034
TCGA-A2-A1G6	501	0	570.883746178409	604.761596214265	1175.64534239267
TCGA-AN-A0FN	218	0	2086.26733917157	2153.39131345301	4239.65865262458
TCGA-A8-A07U	760	0	848.168527679357	2350.47753515403	3198.64606283338
TCGA-BH-A0EI	1926	0	856.307761473682	-200.22515056	656.082610913682
TCGA-GM-A2DN	3091	0	678.451828754086	1937.13363880809	2615.58546756218
TCGA-A8-A06Z	31	0	-619.395731728501	-148.093035797152	-767.488767525653
TCGA-OL-A5DA	1783	0	45.358579454287	347.671431992878	393.030011447165
TCGA-AO-A128	3248	0	634.39970558283	3034.59107789386	3668.99078347669
TCGA-GM-A2DB	2406	0	-414.729105082553	1054.69532191265	639.966216830096
TCGA-BH-A1FE	2273	1	1168.91143633828	1037.47374111303	2206.38517745131
TCGA-D8-A1JF	366	0	801.474844331286	540.176723114248	1341.65156744553
TCGA-AN-A0FT	214	0	788.974019213302	643.788783648003	1432.7628028613
TCGA-S3-A6ZF	572	0	311.539636520833	805.660478057587	1117.20011457842
TCGA-EW-A1PH	607	0	-286.929068490864	232.56353743214	-54.3655310587242
TCGA-BH-A0HF	727	0	1094.38468964173	1068.1647400422	2162.54942968393
TCGA-AR-A256	2854	1	-63.4999791150552	394.83945159022	331.339472475164
TCGA-B6-A0RT	2721	0	954.66489351627	3102.83703572084	4057.50192923711
TCGA-A2-A1FW	528	0	296.054984294243	-104.908563824153	191.14642047009
TCGA-A7-A0DA	1085	0	418.581174238701	-25.0747508927347	393.506423345966
TCGA-AN-A0FV	10	0	491.237281940051	-129.429794413937	361.807487526114
TCGA-BH-A1F0	785	1	1397.14278042533	2483.16056070589	3880.30334113122
TCGA-A7-A5ZV	368	0	-355.134796272605	586.984684793802	231.849888521197
TCGA-A8-A084	458	0	155.807808063801	-118.768617888452	37.0391901753489
TCGA-A8-A095	1277	0	289.35510143632	244.163192077473	533.518293513794
TCGA-A2-A0CR	3283	0	1066.11304620253	2727.7503307937	3793.86337699623
TCGA-A8-A09R	273	0	775.452215502005	1029.15077728169	1804.6029927837
TCGA-A2-A0CL	3015	0	1366.69395568771	2790.74396317914	4157.43791886685
TCGA-OL-A6VR	1220	0	-838.579292529707	-410.444740347966	-1249.02403287767
TCGA-C8-A274	508	0	-395.752139043803	-8.00846864135255	-403.760607685155
TCGA-D8-A1XS	496	0	808.419676145178	354.649630125813	1163.06930627099
TCGA-OL-A5D7	1780	0	-408.710303094873	1770.40357270553	1361.69326961065
TCGA-C8-A131	411	0	579.220677084021	766.259166682189	1345.47984376621
TCGA-AR-A1AT	1272	1	556.117956399791	1736.21805158301	2292.3360079828
TCGA-BH-A0BZ	2255	0	1298.34174676873	1796.42646558239	3094.76821235112
TCGA-E2-A152	2128	0	1003.71039970871	483.05946241961	1486.76986212832
TCGA-E2-A14X	972	0	108.495257694754	1282.51553315004	1391.01079084479
TCGA-A8-A07B	1308	0	569.609012224995	12.8991604606947	582.50817268569
TCGA-BH-A0BW	2371	0	302.551659561245	1840.8849255616	2143.43658512284
TCGA-AO-A0JB	1542	0	319.356110220544	646.175422719573	965.531532940116
TCGA-AR-A254	2605	0	1233.56900988257	1543.06972723575	2776.63873711832
TCGA-B6-A402	2281	0	-411.450129275703	-342.736469947059	-754.186599222762
TCGA-EW-A1IX	1208	0	1153.27710651125	534.388093839373	1687.66520035063
TCGA-BH-A204	2534	1	250.862968289779	-435.021073635878	-184.1581053461
TCGA-GM-A2DC	2535	0	-238.72027613047	13.5050631284554	-225.215213002015
TCGA-B6-A0RU	8605	0	244.187046757784	-141.278963050627	102.908083707157
TCGA-E9-A1NI	300	0	728.158347176212	202.393903941006	930.552251117219
TCGA-AC-A2FG	1853	0	369.821550797342	189.937458116783	559.759008914125
TCGA-A1-A0SJ	416	0	550.648944639784	195.685175957679	746.334120597463
TCGA-D8-A27N	519	0	1192.2351631258	1154.22565168918	2346.46081481498
TCGA-BH-A18R	1142	1	-194.774264983923	379.91221853088	185.137953546956
TCGA-A8-A08H	0	0	1920.57280936903	2548.26290280974	4468.83571217877
TCGA-GM-A2DL	3519	0	1185.537720904	803.137451091306	1988.67517199531
TCGA-AR-A24Q	3172	0	832.038536742576	947.906503405424	1779.945040148
TCGA-E2-A14Q	1163	0	205.416250185201	205.448064010023	410.864314195224
TCGA-C8-A1HF	332	0	951.211784866047	1550.72039424047	2501.93217910651
TCGA-D8-A1Y0	472	0	995.846278398295	1306.26977369064	2302.11605208894
TCGA-B6-A0I5	8556	0	346.657257688027	698.241238756738	1044.89849644477
TCGA-A7-A4SB	418	0	74.9389646214877	-404.018790461119	-329.079825839631
TCGA-B6-A1KI	2236	0	642.487066453265	-373.21141572665	269.275650726615
TCGA-D8-A1JB	1688	0	754.520128848296	1903.38068855714	2657.90081740544
TCGA-A2-A04T	2246	0	-248.764455756531	1169.94780578727	921.18335003074
TCGA-BH-A0DP	476	0	946.63291393196	1026.93287601477	1973.56578994673
TCGA-OL-A5RW	1106	0	-207.705793854121	552.368541141705	344.662747287584
TCGA-A8-A08I	365	0	15.6437560156034	2236.6987569208	2252.3425129364
TCGA-GM-A5PX	551	0	971.441265844387	560.818405478125	1532.25967132251
TCGA-BH-A0DL	2381	0	122.019859307858	1899.1306182474	2021.15047755526
TCGA-AO-A126	3307	0	1091.72430956423	625.927110244886	1717.65141980912
TCGA-E9-A22B	1167	0	963.454289197987	510.205555020962	1473.65984421895
TCGA-BH-A0H5	1620	0	827.564046856091	3050.81974358222	3878.38379043831
TCGA-AN-A0AJ	303	0	372.418632529245	1402.59042140878	1775.00905393803
TCGA-B6-A0RG	2082	0	82.3731579188186	-342.79140459198	-260.418246673161
TCGA-D8-A4Z1	659	0	757.50960585837	453.833445151885	1211.34305101025
TCGA-B6-A0IJ	7106	0	-146.000188373654	1954.63578813808	1808.63559976442
TCGA-A7-A2KD	679	0	930.934961453116	1097.22905846233	2028.16401991545
TCGA-B6-A1KC	1326	0	-265.297608053912	-287.691181984842	-552.988790038754
TCGA-A2-A0CU	158	1	255.69714842904	-139.854753444835	115.842394984205
TCGA-D8-A142	425	0	982.112827372	818.990944933436	1801.10377230544
TCGA-A2-A0CW	3283	0	-446.710438626526	544.91718778484	98.2067491583138
TCGA-BH-A0GZ	328	0	674.631001397534	158.664500626104	833.295502023638
TCGA-BH-A18P	921	1	350.613559986779	331.371580958843	681.985140945622
TCGA-D8-A1JC	480	0	611.507965964255	659.432103859247	1270.9400698235
TCGA-A8-A0A4	396	0	585.972247374214	-179.725901533055	406.246345841159
TCGA-A2-A25E	3204	0	162.150639451141	-5.5686436120433	156.581995839097
TCGA-GM-A2DI	2590	0	1375.89471256589	2649.47538650185	4025.37009906774
TCGA-AN-A0AM	5	0	346.922099004151	921.017106514561	1267.93920551871
TCGA-E9-A1RG	647	0	307.523010956563	727.075412806547	1034.59842376311
TCGA-E2-A1IO	1855	0	1298.34610374315	938.058735584309	2236.40483932746
TCGA-A2-A0D2	1027	0	229.375844604268	1135.73418385139	1365.11002845566
TCGA-BH-A0H3	1928	0	1099.94347804834	748.877573893686	1848.82105194203
TCGA-D8-A1XD	522	0	470.530600133728	-744.101907389141	-273.571307255412
TCGA-3C-AAAU	4047	0	-611.584152737052	-480.255031178613	-1091.83918391566
TCGA-AC-A6IV	568	0	1714.12969169415	1872.2145722273	3586.34426392145
TCGA-S3-AA12	574	0	-388.469925745123	-272.498993370716	-660.968919115839
TCGA-BH-A42T	320	1	405.630133430845	812.258796448684	1217.88892987953
TCGA-AC-A2FM	792	1	-80.7190397853185	-467.532894047382	-548.251933832701
TCGA-A8-A07C	1034	0	84.8426552942167	844.0166565888	928.859311883017
TCGA-A8-A08S	1004	0	94.063706894499	227.183123011207	321.246829905706
TCGA-A7-A13F	765	0	121.085329909862	213.536370155671	334.621700065533
TCGA-D8-A1XK	441	0	-415.694884670481	937.26081643104	521.565931760559
TCGA-E2-A14O	1359	0	-115.732994529662	164.000242104481	48.2672475748193
TCGA-D8-A3Z5	1015	0	-48.1419070434946	-22.7078893446289	-70.8497963881235
TCGA-A8-A09N	31	0	312.855908420619	219.353072223783	532.208980644403
TCGA-BH-A0B4	1191	0	1129.37016827408	816.096343389222	1945.4665116633
TCGA-D8-A141	626	0	1603.12332171051	2170.35544627522	3773.47876798573
TCGA-A8-A075	518	0	593.783014375025	1007.7842151779	1601.56722955292
TCGA-AR-A0TV	2288	0	-179.099053916443	1265.67491245553	1086.57585853909
TCGA-A7-A0CG	1043	0	1222.06472819718	1466.99029440329	2689.05502260047
TCGA-C8-A12V	385	0	823.490458971487	2939.54265505075	3763.03311402224
TCGA-E9-A54Y	725	0	-1110.6059533939	124.895818968572	-985.710134425328
TCGA-D8-A1JI	577	0	-349.026946389491	12.5317834017212	-336.49516298777
TCGA-E2-A15F	658	0	-97.2758085624411	161.360995885228	64.0851873227873
TCGA-GI-A2C9	3342	0	338.305632988242	558.741968965144	897.047601953386
TCGA-LL-A9Q3	532	0	340.341159852702	925.30850492664	1265.64966477934
TCGA-A7-A6VX	317	0	570.906965041633	182.336020590311	753.242985631945
TCGA-B6-A0IK	571	1	25.0098483389796	427.81733536466	452.82718370364
TCGA-A7-A0CH	1079	0	355.517532754278	-6.93385376950738	348.583678984771
TCGA-E2-A1IL	118	0	604.014830846481	-174.774398220634	429.240432625847
TCGA-E2-A56Z	252	0	-243.35349934033	-78.766009341627	-322.119508681957
TCGA-C8-A12Y	1476	0	388.790436594115	350.991864335424	739.782300929539
TCGA-A8-A09I	1371	0	553.38663108352	1093.75220598397	1647.13883706749
TCGA-GM-A2DA	6593	1	1031.95525406506	1591.81602238359	2623.77127644865
TCGA-C8-A3M8	394	0	196.922552980085	-209.666755331881	-12.7442023517959
TCGA-A2-A0SY	1347	0	1197.89498236246	1259.40879292976	2457.30377529222
TCGA-D8-A1JK	0	0	925.85122215356	1680.87063534226	2606.72185749582
TCGA-E2-A15L	626	0	527.145116846759	-87.7172494546467	439.427867392112
TCGA-C8-A8HR	408	0	1420.94129629317	1555.0265301238	2975.96782641698
TCGA-OL-A5RZ	679	0	-471.898757704418	-318.019812902931	-789.918570607349
TCGA-A2-A04R	3709	0	38.8465999494095	-565.121276376219	-526.27467642681
TCGA-A2-A0EM	3094	0	734.981591058829	132.125996953296	867.107588012124
TCGA-E2-A15J	1640	0	-284.456875707128	-167.21245247966	-451.669328186788
TCGA-E9-A1N8	1039	0	-694.286291568534	-477.326846496549	-1171.61313806508
TCGA-AO-A0J2	997	0	-176.973045897374	1077.3571488266	900.384102929229
TCGA-E2-A15M	336	1	1656.48662795746	2035.54297906981	3692.02960702727
TCGA-C8-A137	379	0	110.85695596057	-576.997698352876	-466.140742392306
TCGA-A8-A06Y	791	0	-824.926610195738	-524.256973842916	-1349.18358403865
TCGA-A2-A0EW	1884	1	1329.96755448174	983.700594696956	2313.6681491787
TCGA-AR-A0TQ	2991	0	314.797686542338	1234.22821443687	1549.0259009792
TCGA-LL-A5YP	450	0	1162.5957693278	970.375735193671	2132.97150452147
TCGA-AC-A2QH	1005	0	36.0115244832691	-879.444057934963	-843.432533451693
TCGA-A2-A0YK	588	0	1267.9686300508	2123.94701668914	3391.91564673994
TCGA-AO-A03O	2483	1	-147.677323861863	907.28782415748	759.610500295617
TCGA-D8-A1JN	620	0	-904.703150906473	135.357563677831	-769.345587228641
TCGA-AN-A0XR	10	0	-181.933851450046	-290.502313064337	-472.436164514383
TCGA-D8-A1XV	461	0	-601.695750366827	-438.820130790515	-1040.51588115734
TCGA-AR-A1AH	3807	0	-426.19764023509	-369.122299250615	-795.319939485705
TCGA-E9-A1N6	678	1	941.040103411586	436.623151422202	1377.66325483379
TCGA-BH-A0E2	435	0	732.835680159054	373.519222477364	1106.35490263642
TCGA-A8-A090	0	0	697.566611732278	822.819690821147	1520.38630255343
TCGA-AC-A2FO	2255	0	1139.04401021805	1654.30189175788	2793.34590197593
TCGA-A8-A0A9	822	0	518.118778172108	452.506583172859	970.625361344967
TCGA-A2-A0ER	2263	0	-152.807324218236	176.786848848861	23.9795246306251
TCGA-BH-A0C1	1411	1	731.534925494589	850.34284331849	1581.87776881308
TCGA-E9-A1RF	200	0	1028.47786499428	1338.49869665451	2366.97656164879
TCGA-D8-A143	431	0	-359.164656327576	574.943654372586	215.778998045009
TCGA-AC-A3HN	496	0	1414.9372237038	1302.83697376998	2717.77419747378
TCGA-AR-A2LM	1935	0	1136.94931779225	552.284080169025	1689.23339796127
TCGA-E2-A14W	974	0	-426.425762185349	-654.715774560639	-1081.14153674599
TCGA-E2-A1IJ	865	0	1526.92577695216	1513.63371490048	3040.55949185264
TCGA-A7-A26G	722	0	1560.37657831985	1360.38422965151	2920.76080797136
TCGA-AO-A0JD	2190	0	-688.924713740544	488.474593366576	-200.450120373967
TCGA-E2-A1LE	879	1	1223.28889644809	1510.46474459845	2733.75364104654
TCGA-EW-A3E8	1035	0	900.941550475594	1708.53228765209	2609.47383812768
TCGA-A2-A4S1	820	0	1464.25682295527	1825.44648974987	3289.70331270514
TCGA-A7-A425	447	0	775.337252027286	969.919061450466	1745.25631347775
TCGA-AN-A0XS	10	0	1137.12116205409	1193.09558003307	2330.21674208717
TCGA-AR-A0U4	3261	0	644.769275082348	2152.40118648178	2797.17046156413
TCGA-A2-A04N	4354	0	864.029599963951	226.739039539203	1090.76863950315
TCGA-AO-A125	3456	0	-1392.6129242115	-462.394881946	-1855.0078061575
TCGA-AO-A1KS	350	0	268.961592495101	226.89396026986	495.855552764961
TCGA-OL-A66I	714	0	997.327858209869	2662.92209238769	3660.24995059756
TCGA-D8-A1JE	575	0	1438.43552639311	782.023513298469	2220.45903969158
TCGA-BH-A18Q	1692	1	-0.839637985210255	799.338337141891	798.498699156681
TCGA-BH-A0B3	1203	0	624.748055662059	1348.14387663428	1972.89193229634
TCGA-A8-A07O	304	0	-222.208993680347	768.03004412477	545.821050444423
TCGA-A7-A0CD	1165	0	82.9271921899139	-269.155391888303	-186.22819969839
TCGA-A8-A08Z	1217	0	1531.47162009131	1196.20497873968	2727.67659883099
TCGA-A2-A25D	0	0	578.855383249211	1965.34806503249	2544.2034482817
TCGA-BH-A0B7	2559	0	1047.7435958878	1685.56763553074	2733.31123141854
TCGA-AO-A03V	1351	0	2.96725714356046	-9.72248473079598	-6.75522758723551
TCGA-A2-A1G0	616	0	976.091051395753	853.34605621077	1829.43710760652
TCGA-A2-A0SV	825	1	837.951694409284	1184.76349321463	2022.71518762391
TCGA-B6-A1KN	4233	0	314.139692061059	240.304762716727	554.444454777786
TCGA-D8-A13Y	1728	0	-911.015868963107	-960.267487157651	-1871.28335612076
TCGA-AC-A3QP	675	0	1075.7578083933	1329.24793111961	2405.00573951291
TCGA-EW-A1IW	371	0	664.036283594792	578.968367839632	1243.00465143442
TCGA-B6-A0IA	8391	0	-818.520973213444	-289.697022092682	-1108.21799530613
TCGA-AC-A2B8	677	0	1272.18328478488	1169.82063532159	2442.00392010647
TCGA-S3-AA14	529	0	744.437857866709	-69.7872369601654	674.650620906544
TCGA-EW-A1J1	575	0	85.3271605776878	941.236239511798	1026.56340008949
TCGA-A8-A08L	30	1	171.533006121727	1117.04143282091	1288.57443894263
TCGA-AO-A0J4	1587	0	227.335413350689	1419.77860119332	1647.11401454401
TCGA-GM-A3XN	2019	0	1210.83171752034	1124.28281241729	2335.11452993764
TCGA-C8-A1HE	375	0	145.920709621827	244.802542145628	390.723251767455
TCGA-E9-A1RE	1419	0	-84.5408680616318	-381.146338411991	-465.687206473623
TCGA-E2-A3DX	1325	0	1500.196244191	1976.64375067306	3476.83999486406
TCGA-EW-A6SD	1010	0	430.336936827979	1231.22583005944	1661.56276688742
TCGA-AR-A24Z	3001	0	-100.503469907013	103.937086227429	3.43361632041572
TCGA-EW-A6SC	952	0	1003.16466805336	777.209460801418	1780.37412885478
TCGA-S3-A6ZH	641	0	-450.098217974469	188.463257043527	-261.634960930942
TCGA-D8-A1XF	463	0	-827.097445170825	-390.359645504973	-1217.4570906758
TCGA-E9-A1RB	976	1	33.4571204350582	154.522334959357	187.979455394415
TCGA-LD-A74U	402	0	1142.83698796944	1058.64566190918	2201.48264987863
TCGA-A2-A25F	322	0	2030.65209656319	3305.91595516188	5336.56805172508
TCGA-C8-A12X	385	0	97.0671006567593	362.985441632823	460.052542289582
TCGA-E2-A1LS	1604	0	-327.050329710784	-250.168497402248	-577.218827113031
TCGA-BH-A0DS	78	0	832.971391387909	1094.70924785154	1927.68063923945
TCGA-AC-A2FF	2759	0	1611.42208398557	1472.30893008866	3083.73101407424
TCGA-BH-A18S	2009	1	-304.259988730211	118.970352213962	-185.289636516249
TCGA-E2-A10A	1229	0	223.350276492984	282.81949855883	506.169775051814
TCGA-A2-A0D1	1051	0	-288.103910159115	-356.383229085624	-644.48713924474
TCGA-AR-A1AK	3159	0	1082.28292189832	1668.37639096409	2750.65931286241
TCGA-JL-A3YX	352	0	-46.4082260711799	-274.603882627334	-321.012108698514
TCGA-PE-A5DC	1430	1	-61.1747041574628	131.691845476083	70.5171413186197
TCGA-D8-A1XA	839	0	260.851017689976	251.216321562583	512.06733925256
TCGA-BH-A0DE	2372	0	1130.72151216729	1028.68186339033	2159.40337555763
TCGA-A7-A426	364	0	659.032384970494	601.426851314519	1260.45923628501
TCGA-B6-A0RN	8008	0	675.209768694702	-165.564867266358	509.644901428344
TCGA-A8-A097	365	0	921.637482265028	670.614710939394	1592.25219320442
TCGA-BH-A0BL	2278	0	1486.52917659334	1744.21612347742	3230.74530007077
TCGA-AR-A1AY	1026	0	-98.1367303639738	12.9355896606008	-85.2011407033729
TCGA-D8-A1XZ	466	0	689.816643969907	755.428327324312	1445.24497129422
TCGA-W8-A86G	347	0	222.337021232974	-436.3952420493	-214.058220816326
TCGA-A2-A1G4	595	0	-335.015321971559	180.666398156914	-154.348923814644
TCGA-B6-A0WY	3461	1	690.299978290464	525.999779988084	1216.29975827855
TCGA-BH-A1EV	365	1	510.147163020546	-194.176385201113	315.970777819433
TCGA-B6-A0IO	5042	0	-509.745956007405	252.606963286107	-257.138992721298
TCGA-C8-A12U	385	0	-766.121159299171	898.529666332917	132.408507033745
TCGA-D8-A1XW	1309	0	1159.30293982873	1489.36243153197	2648.66537136071
TCGA-AO-A0JG	798	0	630.07662176784	1282.01317102239	1912.08979279023
TCGA-A8-A07J	365	0	1704.73008813721	1534.65439837995	3239.38448651715
TCGA-OL-A66O	528	0	-176.200994425275	-286.749151780152	-462.950146205428
TCGA-D8-A27I	439	0	1347.65215030202	1329.99295723035	2677.64510753238
TCGA-JL-A3YW	360	0	1541.88382797538	1728.02369809368	3269.90752606906
TCGA-B6-A0IM	3873	1	379.581202810725	-39.0232448315947	340.55795797913
TCGA-AC-A23G	2248	0	1723.59948884021	1096.34416642308	2819.94365526329
TCGA-B6-A0RI	7126	0	772.826553559682	336.743409526683	1109.56996308637
TCGA-D8-A1Y2	433	0	1705.36097983178	2227.93652367533	3933.2975035071
TCGA-AR-A255	2161	0	1157.02307295805	962.34951431561	2119.37258727365
TCGA-E9-A1NA	1112	0	940.032691171114	1009.12255367327	1949.15524484438
TCGA-E9-A1RA	1369	0	385.047179963615	465.428666419107	850.475846382721
TCGA-AC-A5XU	455	0	535.494716929835	22.3098808161947	557.80459774603
TCGA-BH-A18K	2763	1	710.799695201431	212.830310112662	923.630005314093
TCGA-E9-A1N4	1000	0	1019.0762790818	1429.81227665972	2448.88855574152
TCGA-C8-A138	380	0	1119.77145743158	1722.32409672879	2842.09555416037
TCGA-OL-A66H	812	0	608.781318160055	1396.38539753836	2005.16671569841
TCGA-OL-A66N	792	0	699.633546237006	1094.2019295015	1793.8354757385
TCGA-AR-A0TZ	3262	1	100.605776511454	-135.01024108152	-34.4044645700656
TCGA-AN-A03Y	10	0	61.8597477222743	530.848873364782	592.708621087057
TCGA-BH-A28O	1120	0	1082.36971214077	548.908203820626	1631.27791596139
TCGA-AQ-A54O	1001	0	-133.032134375748	616.588936502082	483.556802126335
TCGA-AR-A0TY	1699	1	-339.872500740342	-194.070986259226	-533.943486999568
TCGA-BH-A0B9	1572	0	-655.893936832979	1703.98905107736	1048.09511424438
TCGA-E2-A10C	1220	0	168.573252365298	1285.18998103007	1453.76323339537
TCGA-E2-A2P5	821	1	381.958299919126	281.199430608051	663.157730527177
TCGA-AO-A0J7	618	0	-351.756016534267	-471.915228083419	-823.671244617686
TCGA-E9-A1N9	1101	0	372.651152813076	262.151751591626	634.802904404703
TCGA-BH-A0E7	1363	0	52.8752508030433	-459.388446651335	-406.513195848291
TCGA-A2-A0YC	990	0	677.417816578912	593.173709256945	1270.59152583586
TCGA-BH-A1FL	1673	1	160.298087592814	-116.749333755024	43.5487538377903
TCGA-AR-A0TX	1972	0	939.478496528002	1779.48204128384	2718.96053781184
TCGA-AO-A0JC	1547	0	719.733681936359	3643.23701457903	4362.97069651539
TCGA-A2-A0T0	533	0	406.605521548704	551.769106542568	958.374628091272
TCGA-AC-A3TN	456	0	103.765707380048	149.532047179746	253.297754559794
TCGA-E9-A22G	1239	0	-922.216044414545	131.277472706731	-790.938571707814
TCGA-OL-A97C	271	0	468.378187141208	725.007150738053	1193.38533787926
TCGA-E2-A1B1	2653	0	1493.90715081864	1620.14506088826	3114.05221170691
TCGA-BH-A18F	1001	0	977.034188146997	852.377126397988	1829.41131454499
TCGA-A8-A085	1124	0	210.35673523156	-672.373589048549	-462.016853816989
TCGA-AC-A8OP	614	0	475.294335269924	396.61683261575	871.911167885673
TCGA-A1-A0SP	584	0	-6.5601184119121	1072.13159849117	1065.57148007926
TCGA-Z7-A8R6	3256	0	-85.5373535522439	186.147115977719	100.609762425475
TCGA-E2-A15O	289	0	-480.678272987721	-28.2517311259948	-508.930004113716
TCGA-E2-A14N	1434	0	-621.961463525161	861.742687428766	239.781223903605
TCGA-A2-A0YG	666	0	-167.203531561178	66.9850926594204	-100.218438901758
TCGA-A7-A26F	738	0	1311.97676067937	1418.55122296019	2730.52798363956
TCGA-BH-A0B8	1569	0	237.687213336693	47.4268871482536	285.114100484946
TCGA-E2-A1BC	501	0	890.889982233393	-173.375682311605	717.514299921788
TCGA-E2-A14Y	2109	0	-559.28037336131	-30.7817038095328	-590.062077170843
TCGA-A7-A4SF	545	0	-122.842739582554	340.665501808419	217.822762225864
TCGA-A2-A4RW	222	0	663.814542142487	555.527207040646	1219.34174918313
TCGA-E2-A1IH	1026	0	1649.36092227383	2001.65951447452	3651.02043674836
TCGA-A8-A06O	396	0	478.576276360381	478.683139086461	957.259415446842
TCGA-A2-A1G1	584	0	946.315005261517	1435.29650482092	2381.61151008244
TCGA-BH-A1F8	1	1	316.793912202409	115.580783648811	432.374695851221
TCGA-E9-A24A	747	0	1152.81052050708	1164.0371923705	2316.84771287758
TCGA-E9-A1NE	1088	0	1072.3919085903	2409.11345571879	3481.50536430909
TCGA-BH-A1EO	2798	1	1747.6834469612	1115.92198914427	2863.60543610548
TCGA-A8-A08R	30	0	574.506615303525	1469.35356430153	2043.86017960506
TCGA-E2-A153	707	0	1510.93372999022	715.808949212204	2226.74267920242
TCGA-C8-A1HG	345	0	496.499005953006	1459.91447823736	1956.41348419037
TCGA-BH-A0DT	2403	0	742.324483890133	821.740285593512	1564.06476948365
TCGA-A2-A3XY	1093	1	1096.0060928285	1572.70020655512	2668.70629938362
TCGA-BH-A0DV	2064	0	1792.39312456757	959.125872872396	2751.51899743996
TCGA-A2-A0CQ	2695	0	-45.1470688892443	754.296766058203	709.149697168958
TCGA-AO-A12D	2515	0	1148.31507263263	1700.78258269433	2849.09765532696
TCGA-EW-A1PG	1051	0	836.302483437329	151.18228165854	987.484765095869
TCGA-B6-A0RP	3126	1	962.429872676078	743.535164020738	1705.96503669682
TCGA-C8-A3M7	1034	1	756.162240830358	553.889712166787	1310.05195299715
TCGA-A2-A0CT	2289	0	-150.163242194232	-43.8905734980304	-194.053815692263
TCGA-A2-A0SW	1365	1	797.893741452111	1731.1682320671	2529.06197351921
TCGA-E2-A14V	1042	0	-205.179644009277	-276.738108910084	-481.917752919361
TCGA-AQ-A04J	819	0	982.558130225647	1889.57062404898	2872.12875427463
TCGA-A2-A0EU	1043	0	206.266166883044	-38.2433249878211	168.022841895222
TCGA-S3-AA17	424	0	577.330512990201	2367.23477176067	2944.56528475087
TCGA-A2-A0SX	1534	0	851.410825228892	1988.70615821241	2840.11698344131
TCGA-A7-A56D	448	0	823.622650117771	1063.40871857454	1887.03136869231
TCGA-AN-A0FF	172	0	620.829878003428	978.456142305968	1599.2860203094
TCGA-BH-A0E9	2489	0	384.391231477795	520.070499638279	904.461731116074
TCGA-E9-A227	975	0	823.155318953566	1374.24952291831	2197.40484187187
TCGA-GM-A5PV	412	0	-549.215640370625	551.730335730237	2.51469535961178
TCGA-AR-A1AN	2920	0	1131.39861542169	628.708576930345	1760.10719235203
TCGA-C8-A12T	0	0	912.749173425723	446.329920241096	1359.07909366682
TCGA-AC-A8OS	70	0	1114.96523477173	1093.49377245843	2208.45900723016
TCGA-BH-A0H9	1247	0	-25.3402274042406	-53.2149130975407	-78.5551405017813
