# Supplementary material for: CD2 Is a Novel Immune-Related Prognostic Biomarker of Invasive Breast Carcinoma That Modulates the Tumor Microenvironment
Source: Front Immunol. 2021 Apr 23;12:664845. doi: 10.3389/fimmu.2021.664845 (PMC8102873; doi:10.3389/fimmu.2021.664845)
Supplement: Supplementary file 3 [file Table_3.xls]

ID	StromalScore	ImmuneScore	ESTIMATEScore
TCGA-A2-A1FZ-01A-51R-A14D-07	1121.01925098063	833.100808232854	1954.12005921349
TCGA-LQ-A4E4-01A-11R-A266-07	-128.977312458373	-504.126430961237	-633.10374341961
TCGA-BH-A0C0-01A-21R-A056-07	410.02201801637	2284.16574730843	2694.1877653248
TCGA-A2-A0T7-01A-21R-A084-07	763.93779430628	466.85240777624	1230.79020208252
TCGA-LD-A7W6-01A-81R-A352-07	255.686092258959	442.68420978454	698.370302043499
TCGA-AR-A0TS-01A-11R-A115-07	655.723521412505	2173.36226567203	2829.08578708454
TCGA-E9-A22E-01A-11R-A157-07	1885.35478477386	1205.62567034864	3090.9804551225
TCGA-A2-A04U-01A-11R-A115-07	-159.179834436876	-225.425345332636	-384.605179769512
TCGA-A8-A07P-01A-11R-A00Z-07	584.286821937343	488.932978500775	1073.21980043812
TCGA-BH-A0DK-01A-21R-A056-07	1374.30076819916	1942.79293915112	3317.09370735028
TCGA-BH-A1FM-01A-11R-A13Q-07	798.261532907322	39.9378311110358	838.199364018357
TCGA-LL-A6FP-01A-11R-A31O-07	-1020.81696308651	-479.773515816041	-1500.59047890255
TCGA-A2-A0EQ-01A-11R-A034-07	390.570274266863	2298.63274034989	2689.20301461675
TCGA-AR-A250-01A-31R-A169-07	1281.50015978296	956.962996406209	2238.46315618917
TCGA-BH-A8FY-01A-11R-A36F-07	-671.010787785005	201.33269529233	-469.678092492675
TCGA-AR-A2LH-01A-31R-A18M-07	790.150593365436	2069.59985121154	2859.75044457697
TCGA-B6-A0IN-01A-11R-A034-07	1011.45166359314	1519.15906742887	2530.61073102201
TCGA-C8-A12N-01A-11R-A115-07	1069.17178921397	767.831540044083	1837.00332925806
TCGA-AC-A5EH-01A-11R-A28M-07	1003.77344084443	873.728017505473	1877.50145834991
TCGA-A7-A13E-01A-11R-A277-07	-4.93248336543605	-502.368129140505	-507.300612505941
TCGA-AC-A23E-01A-11R-A157-07	1596.35510406541	735.975437258828	2332.33054132424
TCGA-E9-A1RI-01A-11R-A169-07	1267.95432353324	455.096617325266	1723.05094085851
TCGA-C8-A278-01A-11R-A169-07	1210.54078998292	1714.850673798	2925.39146378092
TCGA-D8-A1JJ-01A-31R-A14M-07	893.885648973375	503.376474505942	1397.26212347932
TCGA-AO-A0JE-01A-11R-A056-07	1494.55833705678	1731.66809952768	3226.22643658446
TCGA-E2-A15I-01A-21R-A137-07	387.908267733295	910.93676041816	1298.84502815145
TCGA-D8-A145-01A-11R-A115-07	869.585237836411	551.720300002147	1421.30553783856
TCGA-BH-A0BP-01A-11R-A115-07	1166.09390724571	357.20418086788	1523.29808811359
TCGA-A8-A07Z-01A-11R-A00Z-07	-263.694023339351	630.370090181484	366.676066842133
TCGA-E9-A3QA-01A-61R-A22K-07	336.416661779813	2224.50972053157	2560.92638231139
TCGA-BH-A0HB-01A-11R-A056-07	495.13458217948	1254.16570655008	1749.30028872956
TCGA-BH-A1FB-01A-11R-A13Q-07	1336.84301183812	1762.28424436154	3099.12725619966
TCGA-EW-A6S9-01A-22R-A33J-07	628.067615008427	135.765232145911	763.832847154338
TCGA-D8-A1JM-01A-11R-A13Q-07	-1210.86437370336	145.014697252348	-1065.84967645101
TCGA-E9-A1R0-01A-22R-A16F-07	740.637307899416	619.165366383231	1359.80267428265
TCGA-BH-A0HN-01A-11R-A10U-07	-701.458973981134	28.8047938182554	-672.654180162879
TCGA-E9-A1NH-01A-11R-A14D-07	1215.9477891718	672.074143967454	1888.02193313925
TCGA-D8-A3Z6-01A-11R-A239-07	512.778251451422	56.6097172212058	569.387968672627
TCGA-B6-A0RV-01A-11R-A084-07	143.78633685274	847.859274751511	991.645611604251
TCGA-A2-A0T1-01A-21R-A084-07	1398.3062165319	2136.60288304754	3534.90909957944
TCGA-A8-A09G-01A-21R-A00Z-07	177.955885991649	1105.27102472265	1283.2269107143
TCGA-OL-A5RU-01A-11R-A28M-07	377.681428597637	1638.44658830859	2016.12801690622
TCGA-E2-A1B0-01A-11R-A12P-07	649.403448778651	807.688526232111	1457.09197501076
TCGA-AR-A24U-01A-11R-A169-07	1273.48208150301	1915.68925811113	3189.17133961414
TCGA-AR-A0TU-01A-31R-A109-07	-660.62078145539	1204.00280649094	543.382025035551
TCGA-A8-A099-01A-11R-A00Z-07	302.936016156105	286.012622706339	588.948638862443
TCGA-A8-A094-01A-11R-A00Z-07	736.314314651308	1571.18466571706	2307.49898036837
TCGA-A8-A081-01A-11R-A00Z-07	-329.571924568284	1198.62500012441	869.053075556129
TCGA-AR-A24O-01A-11R-A169-07	1590.56129731686	1173.42257079	2763.98386810686
TCGA-A7-A6VY-01A-12R-A33J-07	580.068512992387	1474.40727109888	2054.47578409126
TCGA-BH-A1FU-01A-11R-A14D-07	1198.95208530153	1024.77381260592	2223.72589790746
TCGA-E9-A1QZ-01A-21R-A169-07	836.645139957587	1831.18682517757	2667.83196513516
TCGA-AC-A2BM-01A-11R-A21T-07	110.705917290661	764.883508048401	875.589425339062
TCGA-A7-A4SE-01A-11R-A266-07	682.927011287563	339.287989650331	1022.21500093789
TCGA-C8-A12W-01A-11R-A115-07	993.847799171572	738.703306340323	1732.5511055119
TCGA-A1-A0SK-01A-12R-A084-07	-1380.4690938976	-1260.30075516886	-2640.76984906646
TCGA-E2-A10B-01A-11R-A10J-07	596.766016817469	451.885836579474	1048.65185339694
TCGA-E9-A5UP-01A-11R-A28M-07	-1205.03827367361	217.420594704485	-987.617678969121
TCGA-GM-A2DF-01A-11R-A180-07	599.631529726548	1699.11805598251	2298.74958570906
TCGA-B6-A401-01A-11R-A239-07	464.211480084568	994.886276164014	1459.09775624858
TCGA-E2-A154-01A-11R-A115-07	304.66419026637	-328.410934670861	-23.7467444044906
TCGA-BH-A0B5-01A-11R-A12P-07	634.453574231306	757.297317987713	1391.75089221902
TCGA-AR-A1AU-01A-11R-A12P-07	548.828896235337	94.3018094794189	643.130705714755
TCGA-B6-A0RH-01A-21R-A115-07	651.765241338135	303.028385344149	954.793626682284
TCGA-D8-A27K-01A-11R-A16F-07	631.733808620245	835.654299927696	1467.38810854794
TCGA-LL-A73Y-01A-11R-A33J-07	726.621186947367	1132.93502640458	1859.55621335195
TCGA-A2-A0CS-01A-11R-A115-07	649.915902095465	513.230570419159	1163.14647251462
TCGA-A2-A4S3-01A-21R-A266-07	31.7865305724599	997.762768285087	1029.54929885755
TCGA-AR-A1AW-01A-21R-A12P-07	1190.66342811668	3066.83594833004	4257.49937644672
TCGA-A2-A0YJ-01A-11R-A109-07	-634.324024876156	-327.400730751142	-961.724755627298
TCGA-LL-A73Z-01A-11R-A32P-07	935.537617911913	1365.60877513954	2301.14639305145
TCGA-S3-A6ZG-01A-22R-A32P-07	152.398895247211	557.708606086477	710.107501333688
TCGA-E2-A1L8-01A-11R-A13Q-07	738.524410269683	461.085105890028	1199.60951615971
TCGA-D8-A1XQ-01A-11R-A14M-07	633.122772099519	1522.52229372413	2155.64506582364
TCGA-BH-A1EU-01A-11R-A137-07	1490.39639900652	1875.00896661562	3365.40536562214
TCGA-A2-A3XS-01A-11R-A22U-07	144.814207415471	868.933032538092	1013.74723995356
TCGA-BH-A0BQ-01A-21R-A115-07	1131.74998453674	1082.28375701901	2214.03374155575
TCGA-AN-A0AK-01A-21R-A00Z-07	-393.956808608899	242.030870491727	-151.925938117172
TCGA-A7-A26E-01B-06R-A277-07	1128.09984213425	459.277970087856	1587.37781222211
TCGA-E2-A106-01A-11R-A10J-07	-522.7295795847	-563.209326551987	-1085.93890613669
TCGA-E2-A14U-01A-11R-A22K-07	-503.361673789111	-139.892106041689	-643.2537798308
TCGA-GM-A2DH-01A-11R-A180-07	-33.6742429797485	1600.66035926454	1566.98611628479
TCGA-BH-A0DZ-01A-11R-A00Z-07	1284.53110004297	1094.9951557969	2379.52625583987
TCGA-AR-A2LR-01A-12R-A18M-07	756.943088615262	6.6355765811272	763.578665196389
TCGA-E9-A1RD-01A-11R-A157-07	487.96695474116	211.605608055265	699.572562796425
TCGA-A2-A0YD-01A-11R-A109-07	1462.71159024609	1227.01162663155	2689.72321687764
TCGA-AQ-A0Y5-01A-11R-A14M-07	1060.32465049799	341.339900889878	1401.66455138787
TCGA-E9-A3Q9-01A-11R-A21T-07	438.3731200663	1088.31085310392	1526.68397317022
TCGA-AR-A5QN-01A-12R-A28M-07	631.308470181788	682.088445903375	1313.39691608516
TCGA-BH-A1EY-01A-11R-A13Q-07	1320.87092689644	1530.34286951794	2851.21379641437
TCGA-A8-A09B-01A-11R-A00Z-07	422.10938810209	79.3412523612189	501.450640463309
TCGA-EW-A1P4-01A-21R-A144-07	169.019581657858	1568.27637792776	1737.29595958561
TCGA-A8-A08B-01A-11R-A00Z-07	-501.218828039852	667.535404544983	166.316576505131
TCGA-A2-A0YH-01A-11R-A109-07	1128.21024703988	1691.42199994085	2819.63224698073
TCGA-A8-A09V-01A-11R-A034-07	587.747283853406	-344.29481828141	243.452465571996
TCGA-BH-A18N-01A-11R-A12D-07	48.857179456254	-56.9675555165212	-8.11037606026718
TCGA-BH-A18J-01A-11R-A12D-07	659.034573235707	162.678238532198	821.712811767905
TCGA-E2-A108-01A-13R-A10J-07	1943.70844243688	2688.68124656093	4632.38968899781
TCGA-EW-A1P1-01A-31R-A14D-07	1648.11410947086	1513.02731084816	3161.14142031903
TCGA-S3-AA10-01A-21R-A41B-07	315.152314199483	2301.06081261607	2616.21312681555
TCGA-A8-A07E-01A-11R-A034-07	1365.07600467307	887.839578783864	2252.91558345694
TCGA-AO-A1KP-01A-11R-A13Q-07	-481.375827677514	-671.008280929949	-1152.38410860746
TCGA-HN-A2NL-01A-11R-A18M-07	-799.527049450553	618.534789011515	-180.992260439038
TCGA-D8-A27G-01A-11R-A16F-07	1016.05773709688	992.988284153224	2009.04602125011
TCGA-PL-A8LX-01A-11R-A41B-07	-323.711943073184	403.450980825259	79.7390377520759
TCGA-BH-A0W7-01A-11R-A115-07	1184.73173255057	1758.34682579532	2943.07855834589
TCGA-BH-A0RX-01A-21R-A084-07	1243.29945858937	2218.1464892595	3461.44594784887
TCGA-D8-A73X-01A-11R-A32P-07	635.826774173496	276.50061504856	912.327389222056
TCGA-A8-A082-01A-11R-A00Z-07	299.469887219154	356.994015996218	656.463903215371
TCGA-BH-A8G0-01A-11R-A352-07	1327.5462034607	1792.9601939636	3120.5063974243
TCGA-EW-A1P8-01A-11R-A144-07	278.197269319412	1390.64559265023	1668.84286196964
TCGA-AC-A2BK-01A-11R-A21T-07	-1292.34903984588	-672.16725160402	-1964.5162914499
TCGA-E2-A1II-01A-11R-A144-07	89.4461163363996	2464.02890360512	2553.47501994152
TCGA-A2-A0ST-01A-12R-A084-07	667.072578132129	3008.47700918733	3675.54958731945
TCGA-E2-A15D-01A-11R-A115-07	531.430118519191	365.388351603927	896.818470123117
TCGA-PL-A8LZ-01A-31R-A36F-07	1165.14196356147	2060.61374284322	3225.75570640469
TCGA-A7-A3J0-01A-11R-A213-07	-628.231458916619	424.298993442066	-203.932465474553
TCGA-AC-A3YI-01A-21R-A239-07	1162.78796984633	808.70835042071	1971.49632026704
TCGA-A8-A09Q-01A-11R-A00Z-07	916.003918720705	1474.54688868466	2390.55080740536
TCGA-E9-A1R7-01A-11R-A14M-07	-287.731085063054	-537.631284730112	-825.362369793166
TCGA-A8-A08P-01A-11R-A00Z-07	1049.39553309127	1806.87129540812	2856.26682849939
TCGA-OL-A6VQ-01A-12R-A41B-07	932.779060289684	671.649018686058	1604.42807897574
TCGA-E2-A159-01A-11R-A115-07	548.957486460603	1828.03706479379	2376.9945512544
TCGA-C8-A26V-01A-11R-A16F-07	126.546619236949	428.60924016272	555.155859399669
TCGA-E9-A22A-01A-11R-A157-07	1654.37092467804	1579.90243177801	3234.27335645605
TCGA-E2-A573-01A-11R-A29R-07	-32.7732528946481	1878.08373636683	1845.31048347218
TCGA-AO-A12B-01A-11R-A10J-07	-457.665197351276	-29.0918620378944	-486.75705938917
TCGA-AN-A0FZ-01A-11R-A034-07	162.139617618313	-344.658828420212	-182.519210801899
TCGA-EW-A1OW-01A-21R-A144-07	580.300069673747	485.356995537621	1065.65706521137
TCGA-LL-A6FR-01A-12R-A31O-07	405.955922811552	262.126777223663	668.082700035216
TCGA-AN-A046-01A-21R-A034-07	900.389576930109	1510.98611600578	2411.37569293589
TCGA-OL-A66L-01A-12R-A31O-07	899.957324810062	1390.17267902792	2290.13000383798
TCGA-OL-A66J-01A-11R-A29R-07	815.494317564395	474.940838393853	1290.43515595825
TCGA-D8-A1JU-01A-11R-A13Q-07	1772.51599474376	1067.01574863255	2839.53174337631
TCGA-BH-A1FR-01A-11R-A13Q-07	31.9386478936612	680.25181263847	712.190460532131
TCGA-BH-A0H7-01A-13R-A056-07	805.599750574881	245.254628975261	1050.85437955014
TCGA-B6-A0RS-01A-11R-A084-07	396.733919867945	1113.18544473203	1509.91936459998
TCGA-BH-A1FN-01A-11R-A13Q-07	383.608169951046	117.322301728871	500.930471679917
TCGA-A7-A3RF-01A-11R-A22K-07	-248.182819582463	-440.821183961089	-689.004003543552
TCGA-E9-A1NG-01A-21R-A14M-07	1872.8323968788	1291.54768899131	3164.38008587011
TCGA-D8-A1XB-01A-11R-A14D-07	891.404319599814	-37.9964696645352	853.407849935279
TCGA-A2-A0CX-01A-21R-A00Z-07	1023.29629360952	981.58245142929	2004.87874503881
TCGA-A8-A07F-01A-11R-A00Z-07	441.039209277886	478.685879947269	919.725089225155
TCGA-E2-A15G-01A-11R-A12D-07	-140.726928205759	-43.8142402725022	-184.541168478262
TCGA-E2-A1B5-01A-21R-A12P-07	863.772541070113	2629.14405178942	3492.91659285954
TCGA-EW-A2FS-01A-11R-A17B-07	149.048172983464	831.797405483465	980.845578466928
TCGA-EW-A1P7-01A-21R-A144-07	1172.956212872	2624.81397495673	3797.77018782872
TCGA-LL-A5YO-01A-21R-A28M-07	750.617034228125	2797.3241171755	3547.94115140363
TCGA-PL-A8LY-01A-11R-A41B-07	-572.238603930047	279.096781717507	-293.14182221254
TCGA-AR-A1AI-01A-11R-A12P-07	-251.606397731537	1795.90195061127	1544.29555287973
TCGA-GM-A4E0-01A-12R-A266-07	1581.5848178538	1952.10773256834	3533.69255042214
TCGA-S3-AA15-01A-11R-A41B-07	1374.1581047123	2477.08296950737	3851.24107421967
TCGA-C8-A275-01A-21R-A16F-07	485.30013192631	1813.19873227409	2298.4988642004
TCGA-B6-A0RE-01A-11R-A056-07	-225.002054593499	133.02639126823	-91.9756633252694
TCGA-AO-A12E-01A-11R-A10J-07	599.308101438981	680.365441402431	1279.67354284141
TCGA-AQ-A7U7-01A-22R-A352-07	1604.33554474194	2599.88235278631	4204.21789752824
TCGA-BH-A202-01A-11R-A14M-07	530.094601340921	1052.57594164558	1582.6705429865
TCGA-AN-A0AR-01A-11R-A00Z-07	-749.149330824719	-362.975467978625	-1112.12479880334
TCGA-AC-A6IW-01A-12R-A33J-07	-106.945335147701	2334.77420936246	2227.82887421476
TCGA-AO-A12G-01A-11R-A10J-07	737.671577475087	422.931866183996	1160.60344365908
TCGA-A8-A06X-01A-21R-A00Z-07	302.890867586469	581.4840167234	884.374884309869
TCGA-AO-A0J6-01A-11R-A034-07	-665.67989557258	1309.95117738789	644.271281815306
TCGA-LL-A7SZ-01A-32R-A352-07	555.966552555785	2028.8506061194	2584.81715867519
TCGA-B6-A0I1-01A-11R-A21T-07	-1126.5578374961	-482.106604579915	-1608.66444207602
TCGA-E9-A5FK-01A-11R-A27Q-07	807.900481990736	2404.91488367203	3212.81536566277
TCGA-LL-A441-01A-11R-A24H-07	411.795995315015	2259.02640909196	2670.82240440697
TCGA-E9-A226-01A-21R-A157-07	783.405253275099	-64.6348747187005	718.770378556399
TCGA-E2-A1LI-01A-12R-A157-07	-378.061412540652	964.713758137977	586.652345597325
TCGA-AN-A0AL-01A-11R-A00Z-07	858.160627077402	1249.10652937413	2107.26715645153
TCGA-A2-A4RY-01A-31R-A266-07	807.55215599093	796.494659975402	1604.04681596633
TCGA-AC-A8OR-01A-21R-A41B-07	-915.603546852614	255.054213119709	-660.549333732905
TCGA-HN-A2OB-01A-21R-A27Q-07	1242.59561098626	284.149939529977	1526.74555051624
TCGA-E2-A10F-01A-11R-A10J-07	1314.73505999809	1316.52464959393	2631.25970959203
TCGA-3C-AALJ-01A-31R-A41B-07	519.740715089142	1144.17286689962	1663.91358198876
TCGA-B6-A1KF-01A-11R-A13Q-07	-172.279120266204	-819.849882697855	-992.12900296406
TCGA-B6-A0RQ-01A-11R-A115-07	-88.0751799419901	-350.356079458905	-438.431259400895
TCGA-AR-A2LN-01A-21R-A18M-07	1402.37497564499	907.819785951149	2310.19476159614
TCGA-B6-A408-01A-12R-A24H-07	711.765281870247	1364.56692112433	2076.33220299458
TCGA-D8-A27H-01A-11R-A16F-07	636.726393427626	307.378551939689	944.104945367315
TCGA-EW-A1J5-01A-11R-A13Q-07	513.943670065343	1591.70184422097	2105.64551428631
TCGA-D8-A146-01A-31R-A115-07	1118.36980498421	648.764830056011	1767.13463504022
TCGA-E2-A1LL-01A-11R-A144-07	-474.120839203179	-139.481475216643	-613.602314419822
TCGA-AN-A04D-01A-21R-A034-07	-1077.04472593813	-766.318505167803	-1843.36323110593
TCGA-EW-A6SA-01A-21R-A32P-07	-854.69531070258	-980.017436204313	-1834.71274690689
TCGA-C8-A8HP-01A-11R-A36F-07	456.802069751686	1764.1594570224	2220.96152677408
TCGA-BH-A1FJ-01A-11R-A13Q-07	-319.583138513509	-550.2007753395	-869.783913853009
TCGA-B6-A0I8-01A-11R-A034-07	202.604984713976	-445.261221318562	-242.656236604586
TCGA-AC-A8OQ-01A-11R-A41B-07	892.323717174973	1513.20252782053	2405.5262449955
TCGA-B6-A0WV-01A-11R-A109-07	-685.667584305034	-952.502533188042	-1638.17011749308
TCGA-A2-A04P-01A-31R-A034-07	392.162695264989	1283.80146128418	1675.96415654917
TCGA-LL-A5YN-01A-11R-A28M-07	298.005018820941	2365.30469574005	2663.30971456099
TCGA-D8-A27W-01A-11R-A16F-07	540.949997700284	570.794632762314	1111.7446304626
TCGA-AC-A3BB-01A-21R-A19W-07	1236.62754620958	1818.93976792534	3055.56731413492
TCGA-AO-A03U-01B-21R-A10J-07	1099.83325146601	1972.54106230261	3072.37431376861
TCGA-AR-A24S-01A-11R-A169-07	1477.97426097808	1619.11868359316	3097.09294457124
TCGA-AN-A0XT-01A-11R-A109-07	120.476012210167	-63.0093037874363	57.4667084227306
TCGA-EW-A1PE-01A-11R-A144-07	966.874431459876	1450.79050621945	2417.66493767932
TCGA-A2-A0CY-01A-12R-A034-07	-1005.1505542261	-470.285997820203	-1475.43655204631
TCGA-A8-A08F-01A-11R-A00Z-07	846.702158650772	1477.34543724608	2324.04759589686
TCGA-A2-A04Q-01A-21R-A034-07	1012.56238814979	2748.74695040885	3761.30933855864
TCGA-E2-A14P-01A-31R-A12D-07	-382.32938343307	667.84049712595	285.51111369288
TCGA-BH-A0W4-01A-11R-A109-07	528.525835139458	-258.584315735481	269.941519403977
TCGA-E9-A245-01A-22R-A16F-07	-198.640769510319	-262.079297233915	-460.720066744235
TCGA-B6-A0X4-01A-11R-A109-07	-1237.59135219923	-922.86392721124	-2160.45527941047
TCGA-A2-A0ES-01A-11R-A115-07	1041.66884377853	717.18637720439	1758.85522098292
TCGA-A1-A0SM-01A-11R-A084-07	895.478360865114	471.63535505703	1367.11371592214
TCGA-UU-A93S-01A-21R-A41B-07	-752.488297092547	387.068247453047	-365.4200496395
TCGA-BH-A1EW-01A-11R-A137-07	456.234532347803	976.313889222364	1432.54842157017
TCGA-AR-A24H-01A-11R-A169-07	-162.830818217523	639.111204315655	476.280386098132
TCGA-A7-A6VV-01A-22R-A33J-07	938.762836087404	1000.28355184254	1939.04638792995
TCGA-D8-A140-01A-11R-A115-07	334.040451357529	707.769558666752	1041.81001002428
TCGA-D8-A1J9-01A-11R-A13Q-07	828.269562671818	527.46202782735	1355.73159049917
TCGA-A7-A26J-01A-11R-A169-07	740.470040503448	349.638190541126	1090.10823104457
TCGA-E2-A14Z-01A-11R-A115-07	755.392961639741	1817.031833879	2572.42479551874
TCGA-AN-A0FS-01A-11R-A034-07	884.602249995669	-10.2474977711784	874.354752224491
TCGA-AO-A124-01A-11R-A10J-07	-727.597938175839	185.386454235803	-542.211483940036
TCGA-A2-A0YF-01A-21R-A109-07	191.273320045996	639.453161314981	830.726481360977
TCGA-E2-A1LG-01A-21R-A14M-07	-1005.59975754204	247.326502850817	-758.273254691224
TCGA-D8-A1Y3-01A-11R-A157-07	177.175817940616	1250.8083707026	1427.98418864321
TCGA-E2-A1LK-01A-21R-A14D-07	-1023.97504124018	145.357242942591	-878.617798297584
TCGA-A7-A26H-01A-11R-A169-07	1009.74395155602	841.304022381409	1851.04797393743
TCGA-AR-A1AQ-01A-11R-A12P-07	500.123857372236	1978.5120439165	2478.63590128874
TCGA-A8-A0A2-01A-11R-A034-07	683.597267922498	664.175348618169	1347.77261654067
TCGA-E9-A5UO-01A-11R-A28M-07	-1159.10701476691	-755.548462911994	-1914.6554776789
TCGA-A2-A1FX-01A-11R-A13Q-07	707.425198664741	624.055066940449	1331.48026560519
TCGA-AO-A0JM-01A-21R-A056-07	774.78277516139	497.91940917927	1272.70218434066
TCGA-EW-A423-01A-11R-A24H-07	-127.303349692488	993.502273837866	866.198924145378
TCGA-BH-A0B2-01A-11R-A10J-07	1497.24391684687	1815.36215125431	3312.60606810117
TCGA-A8-A092-01A-11R-A00Z-07	214.828574678663	181.67427534523	396.502850023893
TCGA-MS-A51U-01A-31R-A266-07	809.238952232639	683.600483992158	1492.8394362248
TCGA-E9-A1R3-01A-31R-A14M-07	944.531118975457	994.906475883322	1939.43759485878
TCGA-AR-A24N-01A-11R-A169-07	543.427643616687	163.843220586085	707.270864202771
TCGA-AR-A0U0-01A-11R-A109-07	165.797342084586	1807.76536346549	1973.56270555008
TCGA-A8-A08T-01A-21R-A00Z-07	381.217583293061	104.68496453763	485.902547830691
TCGA-3C-AALK-01A-11R-A41B-07	906.309709578775	596.725698384675	1503.03540796345
TCGA-E9-A3X8-01A-31R-A22U-07	945.324849244605	1515.78488445041	2461.10973369501
TCGA-AC-A7VC-01A-11R-A352-07	925.957546962153	654.636680902097	1580.59422786425
TCGA-D8-A27V-01A-12R-A17B-07	693.297506145848	83.6731462476375	776.970652393486
TCGA-A2-A4RX-01A-11R-A266-07	963.508469623876	893.845097857891	1857.35356748177
TCGA-AC-A3EH-01A-22R-A22K-07	247.8078704644	289.961383018614	537.769253483014
TCGA-AC-A6IX-06A-11R-A32P-07	122.981881823634	1915.38921799749	2038.37109982112
TCGA-B6-A0X5-01A-21R-A109-07	-383.232492825369	-286.632650603367	-669.865143428737
TCGA-D8-A73U-01A-11R-A33J-07	1582.78895106932	2964.66276788497	4547.45171895429
TCGA-AR-A5QP-01A-11R-A28M-07	575.477923664445	380.767501943353	956.245425607798
TCGA-BH-A1ET-01A-11R-A137-07	642.530892779699	405.674004414623	1048.20489719432
TCGA-E2-A15E-06A-11R-A12D-07	-490.347750036897	607.792158845207	117.444408808311
TCGA-D8-A1XR-01A-11R-A14M-07	145.787456103431	-88.3883445772569	57.3991115261744
TCGA-A8-A07L-01A-11R-A00Z-07	229.123020949867	-324.528508694432	-95.4054877445648
TCGA-AO-A0JA-01A-11R-A056-07	1222.12076185518	807.096963950818	2029.217725806
TCGA-A2-A0YE-01A-11R-A109-07	-12.6029107837683	-225.43948397806	-238.042394761828
TCGA-E2-A14R-01A-11R-A115-07	-362.176079564133	1392.73221562485	1030.55613606072
TCGA-EW-A1P5-01A-11R-A144-07	187.463068220975	991.984327398673	1179.44739561965
TCGA-A8-A07R-01A-21R-A034-07	-623.423364534556	-151.602036764	-775.025401298556
TCGA-AR-A1AJ-01A-21R-A12P-07	1237.01350513262	2623.93492728954	3860.94843242216
TCGA-EW-A1P0-01A-11R-A144-07	194.752995445243	352.058515529866	546.811510975108
TCGA-C8-A27B-01A-11R-A169-07	-112.036567709934	1587.5986638958	1475.56209618587
TCGA-A2-A0EX-01A-21R-A034-07	987.900734798534	548.804776972074	1536.70551177061
TCGA-A8-A07G-01A-11R-A034-07	1191.67151997814	610.695143444908	1802.36666342305
TCGA-A2-A259-01A-11R-A16F-07	803.074713232799	957.204381845067	1760.27909507787
TCGA-A7-A0DB-01A-11R-A00Z-07	877.055849654747	757.02907885867	1634.08492851342
TCGA-AN-A04A-01A-21R-A034-07	966.889599321456	237.474078331659	1204.36367765312
TCGA-C8-A134-01A-11R-A115-07	-42.4194006414658	1163.51472974417	1121.0953291027
TCGA-BH-A1ES-01A-11R-A137-07	421.947293735106	-595.413940024119	-173.466646289014
TCGA-A8-A09W-01A-11R-A00Z-07	772.545646838611	578.513438047989	1351.0590848866
TCGA-BH-A0B0-01A-21R-A115-07	1166.61302624364	1329.09422884414	2495.70725508777
TCGA-E9-A243-01A-21R-A169-07	1330.60237280147	2771.93605448519	4102.53842728667
TCGA-AR-A251-01A-12R-A169-07	171.368335983874	269.06652098786	440.434856971734
TCGA-A8-A09T-01A-11R-A00Z-07	564.392056947021	340.448179746116	904.840236693137
TCGA-EW-A1IY-01A-11R-A13Q-07	1194.51356147873	1600.60711397424	2795.12067545297
TCGA-C8-A26X-01A-31R-A16F-07	1260.44413419207	2090.12181235323	3350.5659465453
TCGA-AO-A12A-01A-21R-A115-07	746.966256604935	642.764278847677	1389.73053545261
TCGA-AC-A2FK-01A-12R-A180-07	409.355826635194	624.578853201387	1033.93467983658
TCGA-E9-A1N5-01A-11R-A14D-07	1137.83359880261	1083.14470257455	2220.97830137716
TCGA-AC-A3W5-01A-11R-A22K-07	1453.19829761218	1787.68543220895	3240.88372982113
TCGA-A7-A4SD-01A-11R-A266-07	494.373602478465	1394.37748749365	1888.75108997212
TCGA-E2-A1AZ-01A-11R-A12P-07	964.694346852158	1504.35355477521	2469.04790162736
TCGA-B6-A0I6-01A-11R-A034-07	296.183300515478	-71.4230773865281	224.760223128949
TCGA-E2-A15E-01A-11R-A12D-07	229.317523872065	-417.348700345512	-188.031176473447
TCGA-D8-A1JG-01B-11R-A13Q-07	870.317166999008	1344.98057752777	2215.29774452678
TCGA-A7-A26E-01A-11R-A169-07	893.666079127747	191.951651001877	1085.61773012962
TCGA-AO-A129-01A-21R-A10J-07	292.683754173199	1580.98715578189	1873.67090995509
TCGA-AO-A0JF-01A-11R-A056-07	1605.61219988432	1198.0907943967	2803.70299428102
TCGA-BH-A28Q-01A-11R-A16F-07	483.529944201314	194.336676987337	677.866621188651
TCGA-AC-A6IX-01A-12R-A32P-07	1140.65809484207	998.321417861434	2138.9795127035
TCGA-E2-A15H-01A-11R-A12D-07	141.11167785588	-130.263443149491	10.8482347063888
TCGA-A8-A06Q-01A-11R-A034-07	-997.51357239795	-469.249610638442	-1466.76318303639
TCGA-EW-A1PC-01B-11R-A21T-07	-355.165258841965	-336.586382653745	-691.75164149571
TCGA-AC-A3YJ-01A-11R-A22U-07	-205.886267143539	804.586598920343	598.700331776804
TCGA-AN-A0XU-01A-11R-A109-07	-588.312730960593	685.344391876243	97.0316609156495
TCGA-C8-A1HN-01A-11R-A137-07	44.4534547472053	226.93297310474	271.386427851946
TCGA-BH-A0BG-01A-11R-A115-07	136.078161906786	1589.92950926786	1726.00767117465
TCGA-E2-A156-01A-11R-A12D-07	-707.654284770426	-358.082097156876	-1065.7363819273
TCGA-E2-A1LH-01A-11R-A14D-07	615.645238507821	2215.88500847363	2831.53024698145
TCGA-LL-A740-01A-21R-A32P-07	1035.91727531848	686.575376845482	1722.49265216396
TCGA-A1-A0SF-01A-11R-A144-07	539.782583404031	926.459143980028	1466.24172738406
TCGA-AO-A0J8-01A-21R-A034-07	509.361362077603	895.704759335909	1405.06612141351
TCGA-A7-A13E-01B-06R-A277-07	1292.24718857136	1507.55717703264	2799.804365604
TCGA-A8-A08J-01A-11R-A00Z-07	731.946312220839	490.861286769684	1222.80759899052
TCGA-AN-A0G0-01A-11R-A034-07	-74.1989654612391	103.313816044884	29.1148505836445
TCGA-E2-A1IE-01A-11R-A13Q-07	-340.731410403861	-725.789355387815	-1066.52076579168
TCGA-BH-A0BO-01A-23R-A12D-07	1342.18374111988	1179.8060642027	2521.98980532258
TCGA-E2-A14T-01A-11R-A115-07	-50.3192972873114	314.969682584417	264.650385297105
TCGA-BH-A0W5-01A-11R-A109-07	972.831770886633	2081.09189239966	3053.92366328629
TCGA-BH-A6R8-01A-21R-A33J-07	-15.464885682155	934.712004649477	919.247118967322
TCGA-B6-A0X0-01A-21R-A115-07	-718.508710402972	-274.501709230243	-993.010419633216
TCGA-GI-A2C8-01A-11R-A16F-07	1494.3719812105	1192.9314314149	2687.3034126254
TCGA-B6-A0IC-01A-11R-A034-07	-1513.52703995258	-470.668174916032	-1984.19521486861
TCGA-EW-A1J2-01A-21R-A13Q-07	1232.46718579007	1022.21382400875	2254.68100979882
TCGA-BH-A0GY-01A-11R-A056-07	431.64195957062	707.065404718486	1138.70736428911
TCGA-OK-A5Q2-01A-11R-A27Q-07	712.396164177983	1414.80550765759	2127.20167183557
TCGA-B6-A0I2-01A-11R-A034-07	-316.12934150978	2008.62061989763	1692.49127838785
TCGA-AQ-A04L-01B-21R-A10J-07	477.361247245785	140.454882805513	617.816130051298
TCGA-A8-A083-01A-21R-A00Z-07	-763.723179059188	-171.444449839088	-935.167628898276
TCGA-AN-A03X-01A-21R-A00Z-07	1413.57259566787	680.794165734901	2094.36676140277
TCGA-GM-A2DD-01A-11R-A180-07	1248.19934550139	2289.88932875039	3538.08867425178
TCGA-A8-A0A7-01A-11R-A00Z-07	1530.15858708398	2737.7216888821	4267.88027596608
TCGA-D8-A1XC-01A-11R-A14D-07	-924.924008622273	-338.025186875598	-1262.94919549787
TCGA-AO-A12F-01A-11R-A115-07	496.473314533119	-116.451220718248	380.022093814872
TCGA-A2-A0EO-01A-11R-A034-07	1268.32059859473	972.585085641057	2240.90568423579
TCGA-AO-A0JJ-01A-11R-A056-07	1363.14631499882	1704.24222722106	3067.38854221988
TCGA-BH-A0HU-01A-11R-A034-07	-296.609370082822	13.1109965518648	-283.498373530958
TCGA-BH-A1F6-01A-11R-A13Q-07	433.927243045263	1281.33973870606	1715.26698175132
TCGA-BH-A1FC-01A-11R-A13Q-07	-36.5149856484666	1563.65741929789	1527.14243364942
TCGA-BH-A0AZ-01A-21R-A12P-07	1654.49375140304	730.078983025025	2384.57273442806
TCGA-A8-A08C-01A-11R-A00Z-07	-18.8260193775581	-62.5106642502324	-81.3366836277905
TCGA-D8-A1J8-01A-11R-A13Q-07	774.692586860188	1531.31591772893	2306.00850458912
TCGA-E9-A3HO-01A-11R-A213-07	-134.205669248697	822.862727458832	688.657058210135
TCGA-A2-A3Y0-01A-11R-A239-07	-332.643905318482	1426.16711093955	1093.52320562106
TCGA-BH-A0AY-01A-21R-A00Z-07	1374.20245446265	1151.5793501531	2525.78180461575
TCGA-AO-A12H-01A-11R-A115-07	-59.8332890916135	163.610995118195	103.777706026582
TCGA-D8-A1X6-01A-11R-A14M-07	276.799870126105	900.491169827028	1177.29103995313
TCGA-BH-A0W3-01A-11R-A109-07	-400.517134748023	91.7880567977977	-308.729077950225
TCGA-C8-A273-01A-11R-A16F-07	617.726373850245	168.832277670975	786.55865152122
TCGA-BH-A0BJ-01A-11R-A056-07	919.998559488631	731.785876321836	1651.78443581047
TCGA-AR-A1AR-01A-31R-A137-07	1101.30638439175	1873.26739087553	2974.57377526729
TCGA-E2-A572-01A-13R-A31O-07	-596.630959037306	161.084704531688	-435.546254505617
TCGA-A2-A3XU-01A-12R-A22U-07	-1108.61935675692	-661.505086519638	-1770.12444327656
TCGA-BH-A8FZ-01A-11R-A352-07	1102.94305146931	1774.67594807535	2877.61899954467
TCGA-E9-A2JS-01A-11R-A180-07	231.571402668053	42.1576150281905	273.729017696243
TCGA-E9-A22H-01A-11R-A157-07	-66.3185123303886	481.681707214368	415.363194883979
TCGA-A8-A06U-01A-11R-A00Z-07	-50.797357907873	635.643176788857	584.845818880984
TCGA-A8-A09X-01A-11R-A00Z-07	1123.6270682531	1730.60176368992	2854.22883194302
TCGA-C8-A26Z-01A-11R-A16F-07	139.092252563897	-385.759314119255	-246.667061555358
TCGA-B6-A0IH-01A-11R-A115-07	964.601477603763	1043.63088126496	2008.23235886872
TCGA-AN-A0FW-01A-11R-A034-07	391.565573273693	251.909580841136	643.47515411483
TCGA-A8-A0A1-01A-11R-A00Z-07	1126.20745473214	1748.29062888124	2874.49808361338
TCGA-A7-A5ZW-01A-12R-A29R-07	1296.50960132016	761.317050273659	2057.82665159381
TCGA-AR-A2LQ-01A-22R-A18M-07	1697.81461083006	783.100668250359	2480.91527908042
TCGA-D8-A27E-01A-11R-A16F-07	-2.67355708286515	306.473027977755	303.799470894889
TCGA-AR-A24R-01A-11R-A169-07	355.477008411764	666.00867475807	1021.48568316983
TCGA-C8-A135-01A-11R-A115-07	705.821500244016	849.443172750009	1555.26467299402
TCGA-E2-A15C-01A-31R-A12D-07	649.853980701818	273.413787421695	923.267768123513
TCGA-LL-A8F5-01A-11R-A36F-07	31.1036379420348	1101.55838592348	1132.66202386551
TCGA-A8-A06P-01A-11R-A00Z-07	1287.41045680983	514.220449521453	1801.63090633128
TCGA-E2-A15K-01A-11R-A12P-07	368.897551282766	1257.50083483666	1626.39838611943
TCGA-A2-A3XZ-01A-42R-A239-07	108.857550855601	1875.28645687115	1984.14400772675
TCGA-OL-A66K-01A-11R-A29R-07	613.632723725109	33.5115380538576	647.144261778967
TCGA-AQ-A1H3-01A-31R-A13Q-07	830.202617192408	715.352966421775	1545.55558361418
TCGA-E2-A15T-01A-11R-A115-07	-638.212251838846	-558.61547174795	-1196.8277235868
TCGA-A8-A0A6-01A-12R-A056-07	734.113938096015	1814.10077699192	2548.21471508793
TCGA-A2-A0EY-01A-11R-A034-07	359.794644972463	880.413416037526	1240.20806100999
TCGA-BH-A0H0-01A-11R-A056-07	-442.781704053463	-181.851500100031	-624.633204153494
TCGA-LD-A9QF-01A-32R-A41B-07	1433.22268418868	2686.21175182495	4119.43443601363
TCGA-BH-A0H6-01A-21R-A056-07	645.919431577008	-144.385727088808	501.5337044882
TCGA-EW-A1P3-01A-11R-A144-07	432.529233583622	425.348256435763	857.877490019385
TCGA-B6-A0IB-01A-11R-A034-07	-648.545584559083	-715.527364667455	-1364.07294922654
TCGA-A2-A25B-01A-11R-A169-07	670.15789272752	641.44798446828	1311.6058771958
TCGA-AN-A0XW-01A-11R-A109-07	1559.63194413642	1797.09164362393	3356.72358776036
TCGA-BH-A0E0-01A-11R-A056-07	-667.787288764845	349.199636401773	-318.587652363073
TCGA-A2-A0CM-01A-31R-A034-07	693.501261053455	1722.33951790191	2415.84077895537
TCGA-D8-A1X9-01A-12R-A157-07	898.683864057448	759.011238672482	1657.69510272993
TCGA-BH-A0HY-01A-11R-A056-07	320.156312475387	-299.690688413018	20.4656240623694
TCGA-A7-A0CJ-01A-21R-A00Z-07	-405.083126771815	46.0374741859947	-359.04565258582
TCGA-AR-A2LJ-01A-12R-A19W-07	1071.93287868315	1853.68925967714	2925.62213836029
TCGA-B6-A40C-01A-11R-A239-07	786.853799084055	654.937095435202	1441.79089451926
TCGA-A2-A0EP-01A-52R-A22U-07	1900.51714838253	3061.99816099069	4962.51530937323
TCGA-B6-A0RO-01A-22R-A084-07	-405.594643647185	-139.863524045406	-545.458167692592
TCGA-GM-A3NW-01A-21R-A22K-07	-24.4142357228086	302.331738024685	277.917502301876
TCGA-A1-A0SO-01A-22R-A084-07	-1107.04481453284	-572.722141657254	-1679.76695619009
TCGA-C8-A132-01A-31R-A115-07	1083.89058595255	1503.5774313858	2587.46801733835
TCGA-A8-A09M-01A-11R-A00Z-07	248.092745834564	1220.32766248309	1468.42040831765
TCGA-BH-A0E1-01A-11R-A056-07	271.586441223145	-165.285196846953	106.301244376192
TCGA-A7-A0DC-01A-11R-A00Z-07	-917.102259294	-987.734401923046	-1904.83666121705
TCGA-EW-A424-01A-11R-A24H-07	421.683672990165	-286.091875750159	135.591797240006
TCGA-E2-A158-01A-11R-A12D-07	-1144.92689553772	-390.581384731187	-1535.50828026891
TCGA-BH-A1FG-01A-11R-A13Q-07	-53.6344625401462	125.966287486045	72.3318249458991
TCGA-E2-A15R-01A-11R-A115-07	-503.426941639814	-849.607552018546	-1353.03449365836
TCGA-BH-A0E6-01A-11R-A034-07	0.0563259833744354	874.351134376443	874.407460359817
TCGA-AO-A03L-01A-41R-A056-07	763.484049627571	721.14141182269	1484.62546145026
TCGA-C8-A1HI-01A-11R-A137-07	307.988793741008	83.8162044920917	391.8049982331
TCGA-A7-A3IZ-01A-11R-A213-07	-358.714992018083	-154.819925124096	-513.53491714218
TCGA-BH-A18I-01A-11R-A12D-07	1392.56944666619	1257.85724916917	2650.42669583536
TCGA-C8-A12K-01A-21R-A115-07	556.318697817278	2409.19848152022	2965.51717933749
TCGA-C8-A27A-01A-11R-A169-07	-476.955916681279	-413.081299094004	-890.037215775283
TCGA-EW-A1PD-01A-11R-A144-07	844.161606169476	66.661523989242	910.823130158718
TCGA-AR-A0TR-01A-11R-A084-07	-1200.18618596466	-88.2781939146343	-1288.46437987929
TCGA-BH-A0HL-01A-11R-A10U-07	-1019.95899828633	-1109.37231200953	-2129.33131029585
TCGA-OL-A66P-01A-11R-A31O-07	1080.83339307965	2642.99482673112	3723.82821981077
TCGA-BH-A18L-01A-32R-A12D-07	-641.230127981258	-204.259834222352	-845.489962203609
TCGA-BH-A208-01A-11R-A157-07	2040.5271975	762.936487104399	2803.46368460439
TCGA-B6-A0WS-01A-11R-A115-07	899.11470950235	1446.21800314924	2345.33271265159
TCGA-AO-A03N-01B-11R-A10J-07	418.833353418008	70.3989288603644	489.232282278372
TCGA-E9-A2JT-01A-22R-A18M-07	1004.89558709469	3129.59879710507	4134.49438419976
TCGA-A2-A0T6-01A-11R-A084-07	1649.25848673624	1413.41658174317	3062.67506847941
TCGA-AO-A0J9-01A-11R-A034-07	1405.15342797952	1783.14040798179	3188.29383596131
TCGA-C8-A26Y-01A-11R-A16F-07	-647.129425766623	519.624703211506	-127.504722555117
TCGA-A1-A0SQ-01A-21R-A144-07	-71.997884410816	167.751129876986	95.7532454661702
TCGA-A7-A13E-01A-11R-A12P-07	-187.932795410466	-405.79855942121	-593.731354831675
TCGA-AC-A3TM-01A-11R-A22K-07	218.172024858403	885.571398685817	1103.74342354422
TCGA-A7-A26J-01B-02R-A277-07	1080.35170018745	959.549856250187	2039.90155643764
TCGA-OL-A5S0-01A-11R-A28M-07	770.517996708183	1266.48745302791	2037.00544973609
TCGA-OL-A5D6-01A-21R-A27Q-07	1005.35678908261	620.172587195993	1625.52937627861
TCGA-BH-A18U-01A-21R-A12D-07	497.550553818219	519.873016682758	1017.42357050098
TCGA-B6-A0IQ-01A-11R-A034-07	-624.766886701176	418.51210279504	-206.254783906136
TCGA-E2-A1LB-01A-11R-A144-07	424.437733004866	54.5913154486443	479.029048453511
TCGA-BH-A0EA-01A-11R-A115-07	891.136227647822	505.578274308956	1396.71450195678
TCGA-BH-A0DX-01A-11R-A115-07	1311.51213057238	1220.99698734219	2532.50911791456
TCGA-A1-A0SH-01A-11R-A084-07	1482.59134246276	403.749991599251	1886.34133406201
TCGA-A8-A09K-01A-11R-A00Z-07	-611.820221066045	762.537561582856	150.717340516811
TCGA-E9-A6HE-01A-11R-A31O-07	727.226926237552	901.401754412312	1628.62868064986
TCGA-A1-A0SG-01A-11R-A144-07	652.852085652333	592.306960737204	1245.15904638954
TCGA-5T-A9QA-01A-11R-A41B-07	-1432.2366719347	-337.897916230529	-1770.13458816523
TCGA-AN-A0AT-01A-11R-A034-07	-458.05133896153	511.249138605071	53.1977996435402
TCGA-AR-A0TP-01A-11R-A084-07	-593.649703769759	-642.22736157334	-1235.8770653431
TCGA-A2-A0YM-01A-11R-A109-07	189.040039873659	1079.47317845681	1268.51321833047
TCGA-C8-A1HJ-01A-11R-A13Q-07	-243.972842634173	140.549567128813	-103.42327550536
TCGA-E2-A15S-01A-11R-A115-07	-857.136167875925	-787.887025679569	-1645.02319355549
TCGA-B6-A3ZX-01A-11R-A239-07	213.970614336567	2486.46444516709	2700.43505950366
TCGA-E9-A1NC-01A-21R-A26B-07	803.895867596208	1731.06010133205	2534.95596892826
TCGA-EW-A1J6-01A-11R-A13Q-07	-96.8508063551263	1220.09766921124	1123.24686285611
TCGA-LL-A5YM-01A-11R-A28M-07	142.315651930008	545.170670144622	687.48632207463
TCGA-AN-A0FY-01A-11R-A034-07	468.82782036501	-20.9625150239402	447.86530534107
TCGA-A7-A13D-01A-13R-A277-07	61.5859967917995	-365.914588627475	-304.328591835676
TCGA-E9-A228-01A-31R-A157-07	41.2089459583708	249.946996964452	291.155942922823
TCGA-BH-A42U-01A-12R-A24H-07	729.062892152055	1401.29263380427	2130.35552595632
TCGA-A2-A0CO-01A-13R-A22K-07	1123.72662447937	1914.82381445644	3038.55043893581
TCGA-A2-A3KC-01A-11R-A213-07	1064.45818185461	779.290874712959	1843.74905656757
TCGA-D8-A1JD-01A-11R-A13Q-07	1090.18158057094	786.879166288278	1877.06074685922
TCGA-E2-A107-01A-11R-A10J-07	-472.587901636801	-14.183478689679	-486.77138032648
TCGA-A8-A086-01A-11R-A00Z-07	903.97701179901	116.333569582117	1020.31058138113
TCGA-BH-A0AU-01A-11R-A12P-07	681.036256609235	550.03303162013	1231.06928822936
TCGA-GM-A2DM-01A-11R-A180-07	-316.698707638573	661.61228647424	344.913578835667
TCGA-BH-A0AW-01A-11R-A056-07	1140.16894374421	2232.56591586597	3372.73485961018
TCGA-GM-A3NY-01A-11R-A21T-07	168.515293435773	321.786179085921	490.301472521694
TCGA-AC-A3W6-01A-12R-A22K-07	1495.63223638378	1662.19376201286	3157.82599839664
TCGA-A1-A0SN-01A-11R-A144-07	868.437041031068	1124.81282729453	1993.2498683256
TCGA-EW-A2FV-01A-11R-A17B-07	661.198044570788	1104.16177463183	1765.35981920262
TCGA-AC-A62Y-01A-11R-A29R-07	647.955582161106	1281.45037382646	1929.40595598756
TCGA-A2-A0YT-01A-11R-A109-07	-146.168421928503	160.376592846288	14.2081709177849
TCGA-D8-A27T-01A-11R-A16F-07	1255.08349798677	1203.9544448047	2459.03794279148
TCGA-AR-A24V-01A-21R-A169-07	1523.11056481099	852.917524136593	2376.02808894758
TCGA-AR-A2LK-01A-11R-A180-07	538.115523594977	411.734987883949	949.850511478926
TCGA-AO-A0J3-01A-11R-A034-07	-929.058279251619	-398.464127840925	-1327.52240709254
TCGA-A8-A09A-01A-11R-A00Z-07	899.919222597162	541.686647394135	1441.6058699913
TCGA-BH-A1F5-01A-12R-A13Q-07	122.192835458684	-229.253619525905	-107.060784067221
TCGA-AC-A2FE-01A-11R-A19W-07	1119.79757502173	2033.0192601941	3152.81683521583
TCGA-BH-A0HK-01A-11R-A056-07	745.743627585328	540.161269076275	1285.9048966616
TCGA-C8-A12Z-01A-11R-A115-07	-77.5954402994425	-299.473154973742	-377.068595273184
TCGA-PE-A5DE-01A-11R-A27Q-07	671.179416477898	2555.18253945821	3226.36195593611
TCGA-A2-A3XV-01A-21R-A239-07	231.346167771077	473.698465872759	705.044633643836
TCGA-E2-A1IK-01A-11R-A144-07	-128.225888223906	1172.85586893224	1044.62998070834
TCGA-BH-A0HQ-01A-11R-A034-07	609.859204419855	51.177454147938	661.036658567793
TCGA-E9-A249-01A-11R-A169-07	-169.397855635838	134.485820779862	-34.9120348559765
TCGA-BH-A0C7-01B-11R-A115-07	182.57498172364	367.05525926256	549.630240986201
TCGA-EW-A1P6-01A-11R-A144-07	605.47121986643	-26.470310493284	579.000909373146
TCGA-AR-A24K-01A-11R-A169-07	-150.40022227048	-554.153220087088	-704.553442357568
TCGA-E2-A1BD-01A-11R-A12P-07	358.668762997824	43.8771324780915	402.545895475916
TCGA-D8-A1JS-01A-11R-A13Q-07	-989.38692812049	-288.27627930298	-1277.66320742347
TCGA-D8-A1Y1-01A-21R-A14M-07	1095.64582453412	684.561966822144	1780.20779135627
TCGA-E2-A2P6-01A-11R-A19W-07	85.6661133286339	423.940805357185	509.606918685819
TCGA-A8-A09D-01A-11R-A00Z-07	1503.25756408962	1021.15291804401	2524.41048213363
TCGA-EW-A1OY-01A-11R-A144-07	-98.3915404603724	226.104453402481	127.712912942108
TCGA-A8-A06T-01A-11R-A00Z-07	336.91272122814	498.987771746103	835.900492974242
TCGA-E9-A229-01A-31R-A157-07	1460.52332216396	953.310152393626	2413.83347455758
TCGA-BH-A0B1-01A-12R-A056-07	625.227299909254	205.757334486543	830.984634395797
TCGA-BH-A0WA-01A-11R-A109-07	200.26449038207	368.743257300308	569.007747682378
TCGA-AO-A0JL-01A-11R-A056-07	27.1028238616858	-8.15195316279472	18.9508706988911
TCGA-A1-A0SI-01A-11R-A144-07	1315.33779871199	1126.2907026835	2441.62850139548
TCGA-4H-AAAK-01A-12R-A41B-07	1123.76014000937	530.146878554537	1653.90701856391
TCGA-D8-A1X7-01A-11R-A14M-07	434.735153612189	96.4804929203943	531.215646532583
TCGA-A2-A0D3-01A-11R-A115-07	-181.812833752683	472.987196093993	291.17436234131
TCGA-E9-A1RC-01A-11R-A157-07	-69.5934931707309	-493.141470967726	-562.734964138457
TCGA-BH-A0DD-01A-31R-A12P-07	-46.102969018941	65.5954328200678	19.4924638011268
TCGA-A2-A0T5-01A-21R-A084-07	363.480486344337	121.103701032195	484.584187376532
TCGA-C8-A130-01A-31R-A115-07	521.87748994152	274.634823650956	796.512313592476
TCGA-A8-A06R-01A-11R-A00Z-07	1068.06840323753	1062.38377919383	2130.45218243136
TCGA-Z7-A8R5-01A-42R-A41B-07	633.954254799382	1598.32479044129	2232.27904524067
TCGA-A8-A079-01A-21R-A00Z-07	-233.452413993326	266.469829820789	33.0174158274635
TCGA-A7-A13G-01B-04R-A22O-07	604.350961962333	125.028731281252	729.379693243584
TCGA-AO-A1KO-01A-31R-A13Q-07	302.597368644499	50.0138745534886	352.611243197988
TCGA-A7-A3J1-01A-11R-A213-07	908.833438602724	1737.06380705969	2645.89724566241
TCGA-BH-A42V-01A-11R-A24H-07	776.219980743217	932.747213010723	1708.96719375394
TCGA-E9-A1ND-01A-11R-A144-07	673.586895356581	2238.71710860685	2912.30400396343
TCGA-C8-A133-01A-32R-A12D-07	-1151.19682280307	-165.955840184074	-1317.15266298714
TCGA-AO-A1KT-01A-11R-A13Q-07	766.756253127522	540.582119620447	1307.33837274797
TCGA-B6-A0IE-01A-11R-A034-07	100.860836581637	-37.2693614772201	63.5914751044172
TCGA-D8-A1XG-01A-11R-A14D-07	-18.4310190689441	-96.0589160800572	-114.489935149001
TCGA-A8-A09Z-01A-11R-A00Z-07	-86.8547988799358	1209.80852499033	1122.9537261104
TCGA-E2-A574-01A-11R-A29R-07	-1161.70325068256	-728.241166092256	-1889.94441677482
TCGA-C8-A1HK-01A-21R-A13Q-07	-259.973101759028	145.453966799337	-114.519134959691
TCGA-A1-A0SE-01A-11R-A084-07	626.257661119573	-32.8419563247838	593.415704794789
TCGA-WT-AB44-01A-11R-A41B-07	625.221651501472	498.674789290629	1123.8964407921
TCGA-AC-A4ZE-01A-11R-A41B-07	-75.7805543621534	-32.8082476588169	-108.58880202097
TCGA-AN-A0XP-01A-11R-A109-07	491.113059719674	56.2428493014623	547.355909021136
TCGA-V7-A7HQ-01A-11R-A33J-07	243.287791228631	433.967045336257	677.254836564888
TCGA-LL-A6FQ-01A-11R-A31O-07	33.8957274564393	621.411057749641	655.306785206081
TCGA-A2-A0T3-01A-21R-A115-07	-247.917215733749	-425.755683607841	-673.672899341591
TCGA-BH-AB28-01A-31R-A41B-07	525.692892217399	979.435554675397	1505.1284468928
TCGA-D8-A27L-01A-11R-A16F-07	1152.88889622445	978.482385525788	2131.37128175024
TCGA-BH-A0HX-01A-21R-A056-07	657.066061031643	371.137668846766	1028.20372987841
TCGA-WT-AB41-01A-11R-A41B-07	266.115064719018	2250.50737398486	2516.62243870388
TCGA-5L-AAT1-01A-12R-A41B-07	989.911665258045	2040.01992443166	3029.93158968971
TCGA-AQ-A04H-01B-11R-A10J-07	-131.639520500037	-183.306352396897	-314.945872896934
TCGA-A8-A0AD-01A-11R-A056-07	994.838308678369	817.433459527419	1812.27176820579
TCGA-D8-A1JP-01A-11R-A13Q-07	1211.90438651817	873.919646039659	2085.82403255783
TCGA-BH-A5J0-01A-11R-A27Q-07	1161.54177349249	1862.10462211237	3023.64639560486
TCGA-GM-A2DO-01A-11R-A18M-07	209.682005235285	3049.66348010311	3259.3454853384
TCGA-EW-A1J3-01A-11R-A13Q-07	189.651489505046	175.391122497275	365.042612002321
TCGA-E2-A109-01A-11R-A10J-07	283.422042279278	204.650455828704	488.072498107982
TCGA-D8-A1XJ-01A-11R-A14M-07	377.648833198052	23.4947065575268	401.143539755579
TCGA-E2-A1L6-01A-11R-A13Q-07	489.753680217859	408.360059808926	898.113740026784
TCGA-AO-A03M-01B-11R-A10J-07	335.159463830732	1530.11259561808	1865.27205944881
TCGA-E9-A1RH-01A-21R-A169-07	242.7268980148	137.112970368467	379.839868383266
TCGA-E2-A1B6-01A-31R-A12P-07	92.4900679481952	2781.70744615589	2874.19751410409
TCGA-B6-A0I9-01A-11R-A034-07	-357.179805444639	302.006055228285	-55.1737502163532
TCGA-A7-A3IY-01A-21R-A21T-07	995.024162345287	1376.40539325142	2371.42955559671
TCGA-AC-A2FB-01A-11R-A17B-07	913.937105247289	2384.76507041441	3298.7021756617
TCGA-AR-A0U2-01A-11R-A109-07	-289.417760564029	431.143815233327	141.726054669299
TCGA-BH-A0EE-01A-11R-A034-07	-1063.38298922324	744.283588941039	-319.0994002822
TCGA-D8-A1XU-01A-11R-A14M-07	938.743810101295	523.057024928784	1461.80083503008
TCGA-E9-A1NF-01A-11R-A14D-07	1747.92958028864	871.925090584762	2619.8546708734
TCGA-B6-A400-01A-11R-A239-07	425.444815436696	988.592876767164	1414.03769220386
TCGA-BH-A0HW-01A-11R-A034-07	-1132.40913920284	-978.548389187444	-2110.95752839029
TCGA-A2-A0CV-01A-31R-A115-07	930.98109165063	1017.85983678127	1948.8409284319
TCGA-EW-A1OZ-01A-11R-A144-07	657.573991162601	736.171229159747	1393.74522032235
TCGA-LL-A442-01A-11R-A24H-07	-307.025680293031	598.893340231522	291.86765993849
TCGA-S3-AA0Z-01A-11R-A41B-07	-169.380746158455	1112.78542714317	943.404680984712
TCGA-E2-A1B4-01A-11R-A12P-07	-21.5818749694085	-282.076734051798	-303.658609021206
TCGA-AR-A1AX-01A-11R-A12P-07	924.398073825022	2232.74821109984	3157.14628492486
TCGA-B6-A0WX-01A-11R-A109-07	1006.98522643505	931.910232599925	1938.89545903498
TCGA-AO-A03P-01A-11R-A00Z-07	100.742043324125	-10.6125332367341	90.1295100873913
TCGA-A8-A08G-01A-11R-A00Z-07	428.277202494954	506.817326474952	935.094528969906
TCGA-AR-A24P-01A-11R-A169-07	916.146218524427	355.35169989577	1271.4979184202
TCGA-D8-A1JT-01A-31R-A13Q-07	-309.006165816198	192.217751227774	-116.788414588424
TCGA-AR-A1AL-01A-21R-A12P-07	985.416783532809	640.79262683007	1626.20941036288
TCGA-LL-A440-01A-11R-A24H-07	1649.39899803266	1659.11532777302	3308.51432580568
TCGA-D8-A1XL-01A-11R-A14M-07	224.119031851598	1665.86180219462	1889.98083404622
TCGA-AN-A0FD-01A-11R-A034-07	954.636511694845	574.723502289131	1529.36001398398
TCGA-C8-A1HL-01A-11R-A137-07	789.694274682316	401.798920104134	1191.49319478645
TCGA-D8-A1JA-01A-11R-A13Q-07	745.999012704365	303.437744582518	1049.43675728688
TCGA-B6-A2IU-01A-32R-A18M-07	-229.870159536312	-312.106610063474	-541.976769599785
TCGA-D8-A1X5-01A-11R-A14D-07	783.565386220734	781.362840460864	1564.9282266816
TCGA-BH-A18M-01A-11R-A12D-07	1026.93894458217	531.79937515414	1558.73831973631
TCGA-AR-A0TT-01A-31R-A084-07	1285.75137729949	2546.03778901773	3831.78916631721
TCGA-E9-A1R2-01A-11R-A14D-07	349.021056218185	460.559413211199	809.580469429384
TCGA-B6-A0IG-01A-11R-A034-07	-90.0211520397778	8.10173224803573	-81.9194197917421
TCGA-BH-A0DH-01A-11R-A084-07	206.876044544392	482.949231537844	689.825276082237
TCGA-BH-A0HI-01A-11R-A084-07	718.399088042264	476.633323531491	1195.03241157375
TCGA-E2-A1L7-01A-11R-A144-07	351.286093743719	1441.61371526478	1792.8998090085
TCGA-AR-A5QM-01A-11R-A27Q-07	939.611497699611	1099.81703280563	2039.42853050524
TCGA-BH-A0BV-01A-11R-A00Z-07	968.249076446814	1087.6181336628	2055.86721010962
TCGA-AN-A0XV-01A-11R-A109-07	792.243880233474	596.834935907482	1389.07881614096
TCGA-AC-A62V-01A-11R-A31O-07	264.253111376959	262.460601627062	526.713713004021
TCGA-D8-A1XY-01A-11R-A14M-07	1014.56099129314	187.973704855139	1202.53469614828
TCGA-D8-A13Z-01A-11R-A115-07	642.903308946413	1176.61510564846	1819.51841459487
TCGA-OL-A6VO-01A-12R-A33J-07	-451.420476339566	507.617244255844	56.1967679162777
TCGA-A2-A1FV-01A-11R-A13Q-07	135.879444068299	-597.20719429034	-461.327750222041
TCGA-AC-A3QQ-01B-06R-A22O-07	1024.15438306215	760.775952811546	1784.9303358737
TCGA-AR-A1AV-01A-21R-A12P-07	288.268358321765	46.2076820305576	334.476040352323
TCGA-A8-A093-01A-11R-A00Z-07	634.13396537068	-346.996001160845	287.137964209835
TCGA-AO-A0J5-01A-11R-A034-07	1288.23320332012	311.872721736254	1600.10592505638
TCGA-B6-A0WZ-01A-11R-A109-07	3.81716168673888	-266.630148803939	-262.8129871172
TCGA-AN-A0FJ-01A-11R-A00Z-07	201.90716576306	16.0895558716656	217.996721634726
TCGA-A8-A096-01A-11R-A00Z-07	1401.49232152486	1765.20839062882	3166.70071215368
TCGA-XX-A89A-01A-11R-A36F-07	1746.19247274196	1729.39335236762	3475.58582510957
TCGA-A8-A08A-01A-11R-A32Y-07	635.919243738848	780.559755480771	1416.47899921962
TCGA-A2-A0T4-01A-31R-A084-07	1216.90326269484	1230.52631338079	2447.42957607563
TCGA-BH-A2L8-01A-11R-A18M-07	960.688486858228	2066.76372323566	3027.45221009389
TCGA-A1-A0SB-01A-11R-A144-07	-343.101808429331	-1051.98171347673	-1395.08352190606
TCGA-AQ-A54N-01A-11R-A266-07	-1403.66394122908	44.0215372720562	-1359.64240395702
TCGA-OL-A5RX-01A-11R-A28M-07	284.682011936079	567.568424653207	852.250436589286
TCGA-D8-A1XM-01A-21R-A14M-07	1183.66872468385	1268.83909959428	2452.50782427812
TCGA-BH-A1EN-01A-11R-A13Q-07	358.488523027173	-95.6056817814748	262.882841245698
TCGA-AN-A0AS-01A-11R-A00Z-07	940.936514329125	697.835396327376	1638.7719106565
TCGA-B6-A0WW-01A-11R-A109-07	367.924423923641	-60.3661232280828	307.558300695558
TCGA-A2-A04W-01A-31R-A115-07	628.232309759695	305.649907669278	933.882217428973
TCGA-AR-A252-01A-11R-A169-07	1271.97162757469	2442.76750145297	3714.73912902765
TCGA-BH-A0HO-01A-11R-A034-07	514.119163219378	865.738180251704	1379.85734347108
TCGA-BH-A18G-01A-11R-A12D-07	180.36094444207	492.678809095961	673.03975353803
TCGA-E9-A295-01A-11R-A16F-07	550.535989407807	259.892486754758	810.428476162565
TCGA-BH-A1EX-01A-11R-A13Q-07	1080.05326515964	900.594807545102	1980.64807270474
TCGA-AR-A24X-01A-11R-A169-07	564.156264484012	204.191705042142	768.347969526154
TCGA-LD-A66U-01A-11R-A31O-07	693.508209623558	1423.90009472539	2117.40830434895
TCGA-OL-A5RV-01A-12R-A28M-07	48.4472941635148	-62.4566497037125	-14.0093555401977
TCGA-5L-AAT0-01A-12R-A41B-07	1078.75885394058	1296.30351851623	2375.06237245681
TCGA-BH-A0DG-01A-21R-A12P-07	1387.098904866	1185.10636774283	2572.20527260883
TCGA-AR-A24M-01A-11R-A169-07	949.030383427314	295.267669757562	1244.29805318488
TCGA-D8-A73W-01A-22R-A352-07	952.566476712579	1054.2255288443	2006.79200555688
TCGA-AC-A2QJ-01A-12R-A19W-07	1233.88181731085	1945.08566407255	3178.9674813834
TCGA-BH-A0BD-01A-11R-A034-07	760.83149122061	1113.3194191131	1874.15091033371
TCGA-BH-A5IZ-01A-11R-A27Q-07	-364.777913771545	272.901486292165	-91.8764274793801
TCGA-S3-AA11-01A-31R-A41B-07	-381.453989268835	-526.778251859606	-908.232241128441
TCGA-AR-A1AP-01A-11R-A12P-07	613.633631372803	851.22792182746	1464.86155320026
TCGA-EW-A1OX-01A-11R-A144-07	-1281.70191047565	-1164.48309339564	-2446.18500387129
TCGA-A7-A26J-01A-11R-A277-07	669.367361803515	353.850873135519	1023.21823493903
TCGA-AN-A0FK-01A-11R-A034-07	68.3700149224365	12.4620024457866	80.8320173682231
TCGA-BH-A0DO-01B-11R-A12D-07	185.265430038324	-100.546235764539	84.7191942737851
TCGA-BH-A1FD-01A-11R-A13Q-07	580.573768481266	301.459102489227	882.032870970493
TCGA-C8-A1HM-01A-12R-A137-07	32.2180221348672	2157.25742191034	2189.47544404521
TCGA-A2-A0YI-01A-31R-A10J-07	1129.15748047815	1781.43452774563	2910.59200822379
TCGA-A2-A25A-01A-12R-A16F-07	1367.85125917211	1128.34572845421	2496.19698762632
TCGA-AC-A23C-01A-12R-A169-07	743.853510013135	887.727142130829	1631.58065214396
TCGA-XX-A899-01A-11R-A36F-07	1231.36737534387	1914.96815815564	3146.3355334995
TCGA-BH-A209-01A-11R-A157-07	547.153360511762	2369.52388133681	2916.67724184857
TCGA-BH-A0C3-01A-21R-A12P-07	1321.09720010996	1222.61914841393	2543.71634852389
TCGA-E2-A155-01A-11R-A12D-07	-486.362534787997	-572.496251966368	-1058.85878675436
TCGA-BH-A0HP-01A-12R-A084-07	774.061573739522	695.93087960191	1469.99245334143
TCGA-AC-A2QI-01A-12R-A19W-07	1006.42724103773	1040.66986309298	2047.09710413071
TCGA-E9-A1R4-01A-21R-A14D-07	614.834313742385	1698.42523660383	2313.25955034621
TCGA-D8-A1XO-01A-11R-A14M-07	1126.60275243115	784.091883881256	1910.69463631241
TCGA-A2-A0D4-01A-11R-A00Z-07	-361.008652785704	-494.354649729407	-855.363302515111
TCGA-A2-A0CK-01A-11R-A22K-07	521.485011329446	720.295300877144	1241.78031220659
TCGA-B6-A409-01A-11R-A24H-07	-91.8633018666509	442.543576492626	350.680274625975
TCGA-E2-A1L9-01A-11R-A13Q-07	1413.93385558403	915.206820875428	2329.14067645946
TCGA-BH-A1F2-01A-31R-A13Q-07	1090.71320342473	308.194525837471	1398.9077292622
TCGA-AC-A3W7-01A-11R-A22K-07	560.452915921509	192.389691799687	752.842607721196
TCGA-AN-A04C-01A-21R-A034-07	-258.840972121929	448.707903607256	189.866931485328
TCGA-A2-A25C-01A-11R-A169-07	661.519903186216	437.150124928594	1098.67002811481
TCGA-A2-A04Y-01A-21R-A034-07	424.832701525306	1330.05434624308	1754.88704776839
TCGA-A2-A0YL-01A-21R-A109-07	888.237641185055	729.360077792789	1617.59771897784
TCGA-AQ-A1H2-01A-11R-A13Q-07	-137.272355687068	301.309919394713	164.037563707645
TCGA-A2-A04V-01A-21R-A034-07	786.600472012793	442.991107789363	1229.59157980216
TCGA-PL-A8LV-01A-21R-A41B-07	-26.2375330313592	1029.076223962	1002.83869093064
TCGA-BH-A0AV-01A-31R-A115-07	1185.96393086015	594.430038448319	1780.39396930847
TCGA-E9-A22D-01A-11R-A157-07	634.312625547325	2545.91414818628	3180.2267737336
TCGA-D8-A1JH-01A-11R-A13Q-07	1235.44266750665	972.211702134591	2207.65436964124
TCGA-AO-A12C-01A-11R-A10J-07	1114.60598119766	-80.6295963042308	1033.97638489343
TCGA-OL-A5D8-01A-11R-A27Q-07	34.9870072250429	465.67801231867	500.665019543713
TCGA-D8-A1JL-01A-11R-A13Q-07	1016.98641134933	1736.19969326791	2753.18610461724
TCGA-A8-A09E-01A-11R-A00Z-07	-190.181521942267	-231.543386222334	-421.724908164602
TCGA-E9-A5FL-01A-11R-A27Q-07	338.038820267103	599.639979103927	937.67879937103
TCGA-A7-A6VW-01A-21R-A33J-07	-22.5362312353547	869.869846611569	847.333615376214
TCGA-AO-A03R-01A-21R-A034-07	109.155452026763	1242.00834429363	1351.16379632039
TCGA-EW-A1PA-01A-11R-A144-07	303.895723525531	349.700723743197	653.596447268728
TCGA-AC-A6NO-01A-12R-A33J-07	-39.5700339694771	-179.019258341052	-218.589292310529
TCGA-AN-A0XO-01A-11R-A109-07	272.76235509915	-681.870075218112	-409.107720118962
TCGA-A8-A08X-01A-21R-A00Z-07	1092.65092849267	1371.70586029374	2464.35678878642
TCGA-A7-A0D9-01A-31R-A056-07	90.3529548788187	-432.303894080536	-341.950939201717
TCGA-E2-A1IF-01A-11R-A144-07	863.80636878926	548.71567196027	1412.52204074953
TCGA-B6-A0X1-01A-11R-A109-07	-592.499283241777	1095.83678310528	503.337499863499
TCGA-A2-A0T2-01A-11R-A084-07	151.655371639294	529.50744440904	681.162816048334
TCGA-AC-A5XS-01A-11R-A29R-07	824.923497422225	1630.14566334493	2455.06916076715
TCGA-AC-A3OD-01B-06R-A22O-07	1091.97766797541	2162.73466315045	3254.71233112586
TCGA-B6-A0WT-01A-11R-A109-07	649.792793490781	-49.3176051975241	600.475188293257
TCGA-E2-A1LA-01A-11R-A144-07	678.44705789227	1782.49730557134	2460.94436346361
TCGA-BH-A0BF-01A-21R-A12P-07	1757.1866865818	2362.07207521488	4119.25876179668
TCGA-A2-A0ET-01A-31R-A034-07	-670.168549280461	444.826119207689	-225.342430072772
TCGA-C8-A12Q-01A-11R-A115-07	745.072023166099	777.304981179403	1522.3770043455
TCGA-A2-A4S0-01A-21R-A266-07	-492.375979948671	-277.128194591066	-769.504174539737
TCGA-A8-A076-01A-21R-A00Z-07	884.230809983619	615.387147397674	1499.61795738129
TCGA-D8-A147-01A-11R-A115-07	-55.6850075555033	915.860386705185	860.175379149682
TCGA-E2-A15P-01A-11R-A115-07	335.622030167276	-69.9870625535253	265.63496761375
TCGA-BH-A0BR-01A-21R-A115-07	1386.58511643896	1116.32932352013	2502.91443995909
TCGA-BH-A0BM-01A-11R-A056-07	760.270455069661	255.731790910369	1016.00224598003
TCGA-E9-A1N3-01A-12R-A157-07	-526.357377800018	-585.796764213215	-1112.15414201323
TCGA-BH-A0DQ-01A-11R-A084-07	1360.29328953885	552.365307439132	1912.65859697798
TCGA-A8-A07W-01A-11R-A00Z-07	405.344402146743	572.551438552509	977.895840699251
TCGA-EW-A2FW-01A-11R-A17B-07	138.777587972833	-153.724455504356	-14.946867531523
TCGA-AR-A1AM-01A-41R-A22K-07	690.177984069148	707.55083074604	1397.72881481519
TCGA-D8-A27P-01A-11R-A16F-07	196.583825474579	-215.770870386302	-19.1870449117227
TCGA-A2-A3KD-01A-12R-A213-07	269.866234630002	268.887085376879	538.753320006881
TCGA-GM-A2D9-01A-11R-A18M-07	546.0532035545	648.239888762184	1194.29309231668
TCGA-B6-A40B-01A-11R-A239-07	457.23301671362	281.953079113612	739.186095827232
TCGA-AR-A24T-01A-11R-A169-07	1496.89033412169	722.538028751298	2219.42836287298
TCGA-AN-A0XL-01A-11R-A10J-07	1107.91463544461	131.705828765608	1239.62046421021
TCGA-A2-A0EN-01A-13R-A084-07	1529.15723830074	2140.1173737976	3669.27461209834
TCGA-B6-A0IP-01A-11R-A034-07	59.0529398275047	373.726118590813	432.779058418318
TCGA-E2-A10E-01A-21R-A10J-07	94.93309249945	301.787409644091	396.720502143541
TCGA-C8-A12O-01A-11R-A115-07	1174.0871284736	859.861850744638	2033.94897921824
TCGA-E2-A9RU-01A-11R-A41B-07	307.708932658525	521.51653707534	829.225469733865
TCGA-A8-A07I-01A-11R-A00Z-07	1022.53710913381	814.211976821854	1836.74908595566
TCGA-BH-A0BT-01A-11R-A12P-07	400.902068709647	537.943887450753	938.8459561604
TCGA-A2-A0CZ-01A-11R-A034-07	1453.71733410517	1184.62417903145	2638.34151313662
TCGA-LL-A7T0-01A-31R-A352-07	24.3052650660348	709.20370485641	733.508969922444
TCGA-BH-A6R9-01A-21R-A32P-07	2073.60465704133	1953.44112010123	4027.04577714256
TCGA-EW-A2FR-01A-11R-A21T-07	1614.92524746234	783.176352663463	2398.1016001258
TCGA-D8-A1XT-01A-11R-A14M-07	1175.17595748989	883.174433685347	2058.35039117524
TCGA-E2-A1IG-01A-11R-A144-07	906.176142950604	229.352389811027	1135.52853276163
TCGA-EW-A1OV-01A-11R-A144-07	949.964733098113	2639.33817070356	3589.30290380168
TCGA-BH-A18V-01A-11R-A12D-07	730.633192061732	1288.24068587261	2018.87387793434
TCGA-GM-A3XL-01A-11R-A22U-07	-577.734640261244	1472.15059113196	894.415950870718
TCGA-A2-A0CP-01A-11R-A034-07	1036.38172609743	422.938634001643	1459.32036009907
TCGA-BH-A1FH-01A-12R-A13Q-07	1625.39314279553	440.527793562059	2065.92093635759
TCGA-D8-A27M-01A-11R-A16F-07	1143.82639672099	2023.51376648129	3167.34016320228
TCGA-B6-A0RM-01A-11R-A084-07	-370.109556271733	-336.917541830529	-707.027098102262
TCGA-A8-A0AB-01A-11R-A034-07	-215.012855376971	-777.067424434151	-992.080279811121
TCGA-E2-A105-01A-11R-A10J-07	-469.751642613769	-351.345361885324	-821.097004499093
TCGA-E9-A248-01A-11R-A169-07	426.481806893854	2058.70137352082	2485.18318041467
TCGA-BH-A18H-01A-11R-A12D-07	553.031457338629	1841.58646931498	2394.6179266536
TCGA-E2-A570-01A-11R-A29R-07	821.856740470579	83.5813089244857	905.438049395065
TCGA-C8-A12L-01A-11R-A115-07	-286.629802685703	284.476085396698	-2.1537172890051
TCGA-A7-A5ZX-01A-12R-A29R-07	748.959578337184	-3.33200437641352	745.62757396077
TCGA-A1-A0SD-01A-11R-A115-07	898.975368223831	451.375069606281	1350.35043783011
TCGA-B6-A0X7-01A-11R-A10J-07	691.222698033726	-116.584414907144	574.638283126582
TCGA-AC-A62X-01A-11R-A29R-07	-834.62662896914	-275.530557867012	-1110.15718683615
TCGA-A2-A04X-01A-21R-A034-07	353.492188418966	1712.71849292132	2066.21068134028
TCGA-AN-A0FL-01A-11R-A034-07	-563.444920956994	-244.267259801658	-807.712180758652
TCGA-A2-A3XW-01A-11R-A239-07	547.534906795045	1324.84688874837	1872.38179554342
TCGA-A7-A4SC-01A-12R-A266-07	749.201382797654	641.517279452253	1390.71866224991
TCGA-EW-A1IZ-01A-11R-A13Q-07	269.107503995414	2421.56077984118	2690.6682838366
TCGA-AO-A03T-01A-21R-A034-07	-232.751550021357	704.186170937695	471.434620916338
TCGA-AR-A5QQ-01A-11R-A28M-07	512.911372631443	2201.36379561558	2714.27516824703
TCGA-A2-A3XT-01A-11R-A22U-07	304.458343297619	1701.10725733684	2005.56560063445
TCGA-OL-A5RY-01A-21R-A28M-07	1333.34191135421	2374.032762218	3707.37467357221
TCGA-A7-A26I-01B-06R-A22O-07	1458.55084540851	733.695982440585	2192.2468278491
TCGA-LL-A50Y-01A-11R-A266-07	60.5929083410072	976.836088508771	1037.42899684978
TCGA-C8-A1HO-01A-11R-A13Q-07	-118.643389644539	-205.88495737114	-324.528347015679
TCGA-AR-A24L-01A-11R-A169-07	991.474944241646	102.752579222006	1094.22752346365
TCGA-AN-A0FX-01A-11R-A034-07	299.63232675716	-169.710159984435	129.922166772724
TCGA-A7-A13H-01A-11R-A22K-07	742.29198596174	1590.20060174007	2332.49258770181
TCGA-A8-A06N-01A-11R-A00Z-07	-1490.1596763076	-538.099850795808	-2028.25952710341
TCGA-E2-A150-01A-11R-A12D-07	498.359565186971	1044.65346708056	1543.01303226753
TCGA-AC-A23H-01A-11R-A157-07	216.72912476549	-167.763944553383	48.9651802121071
TCGA-A7-A0DC-01B-04R-A22O-07	98.598071540167	-428.202308917032	-329.604237376865
TCGA-BH-A0BA-01A-11R-A056-07	521.550089696087	492.630029030732	1014.18011872682
TCGA-EW-A1PB-01A-11R-A144-07	127.418584502532	2442.27230797702	2569.69089247955
TCGA-A2-A4S2-01A-12R-A266-07	623.389444787534	1366.21529539461	1989.60474018215
TCGA-A7-A0CE-01A-11R-A00Z-07	-360.535744988294	-30.707036490118	-391.242781478412
TCGA-A8-A091-01A-11R-A00Z-07	187.137855120425	122.564680041238	309.702535161663
TCGA-A2-A0EV-01A-11R-A034-07	954.079283002644	1083.66961706833	2037.74890007097
TCGA-UL-AAZ6-01A-11R-A41B-07	-742.132547313754	67.12069068141	-675.011856632344
TCGA-AR-A0TW-01A-11R-A084-07	165.431132480276	1208.61330109317	1374.04443357344
TCGA-E2-A576-01A-11R-A31O-07	-29.5036234854769	252.462794916583	222.959171431106
TCGA-A8-A07S-01A-11R-A034-07	211.492110361367	221.045145807368	432.537256168735
TCGA-C8-A12P-01A-11R-A115-07	832.171754782771	639.105180440453	1471.27693522322
TCGA-EW-A1PF-01A-11R-A144-07	1091.37996642658	718.808495673634	1810.18846210022
TCGA-AN-A0XN-01A-21R-A109-07	1750.40986386339	1295.3550777544	3045.76494161779
TCGA-E9-A1R5-01A-11R-A14M-07	600.564690496896	-57.4900908123018	543.074599684594
TCGA-LL-A5YL-01A-12R-A29R-07	483.336036204624	1189.89298631664	1673.22902252126
TCGA-AR-A2LL-01A-11R-A180-07	287.294972764642	722.107136801179	1009.40210956582
TCGA-AO-A1KQ-01A-11R-A13Q-07	326.853955438009	1132.10103961692	1458.95499505493
TCGA-BH-A0DI-01A-21R-A12P-07	1532.99932854061	1120.36118873156	2653.36051727217
TCGA-D8-A1X8-01A-11R-A14M-07	877.388631551338	907.977299481984	1785.36593103332
TCGA-A2-A0D0-01A-11R-A00Z-07	-871.738080035228	945.224754916931	73.4866748817029
TCGA-E9-A54X-01A-11R-A266-07	-1751.33540264556	-1048.89431916607	-2800.22972181163
TCGA-A7-A0DB-01A-11R-A277-07	1195.68972254855	728.74443178135	1924.4341543299
TCGA-C8-A26W-01A-11R-A16F-07	670.141486067336	1094.02181577583	1764.16330184316
TCGA-E2-A1IN-01A-11R-A13Q-07	1095.09735825488	116.63388826454	1211.73124651942
TCGA-GM-A2DK-01A-21R-A180-07	821.638803265178	940.560557797888	1762.19936106307
TCGA-E2-A15A-06A-11R-A12D-07	347.903799716505	1721.97635154825	2069.88015126475
TCGA-EW-A3U0-01A-11R-A22K-07	1008.98416882499	2683.14639689849	3692.13056572348
TCGA-PE-A5DD-01A-12R-A27Q-07	677.205666911921	885.060714223698	1562.26638113562
TCGA-BH-A0BC-01A-22R-A084-07	1112.79496870602	1529.75761684418	2642.5525855502
TCGA-AR-A0U3-01A-11R-A109-07	-475.770845053322	108.285011729642	-367.485833323679
TCGA-D8-A27F-01A-11R-A16F-07	468.768684429705	190.57961644106	659.348300870765
TCGA-BH-A0EB-01A-11R-A034-07	1285.28342714659	1527.90722935945	2813.19065650604
TCGA-A8-A08O-01A-21R-A056-07	490.637891232242	-396.770470209817	93.8674210224249
TCGA-AO-A0JI-01A-21R-A056-07	-484.497315857305	-122.77913816752	-607.276454024825
TCGA-BH-A0HA-01A-11R-A12P-07	1346.10082518112	1185.35298216317	2531.45380734429
TCGA-E2-A1IU-01A-11R-A14D-07	-147.283030779089	345.820796493772	198.537765714683
TCGA-BH-A18T-01A-11R-A12D-07	-330.050574745823	329.614753281747	-0.435821464076071
TCGA-BH-A203-01A-12R-A169-07	353.452011735243	1058.84059457316	1412.29260630841
TCGA-AR-A2LO-01A-31R-A18M-07	832.255499703795	1450.66233151478	2282.91783121858
TCGA-E2-A15K-06A-11R-A12P-07	-1156.15200452168	-126.116004391615	-1282.2680089133
TCGA-BH-A201-01A-11R-A14M-07	884.748644944837	8.51800746741326	893.26665241225
TCGA-C8-A8HQ-01A-11R-A36F-07	1012.13218287867	1135.82482150071	2147.95700437938
TCGA-B6-A0RL-01A-11R-A084-07	-2037.76972279654	-841.2066477502	-2878.97637054674
TCGA-A2-A0SU-01A-11R-A084-07	446.687840077482	533.036035418266	979.723875495747
TCGA-AO-A1KR-01A-12R-A144-07	-900.207909346242	455.179401439545	-445.028507906697
TCGA-GM-A3XG-01A-31R-A24H-07	-123.031554974396	-212.449100309595	-335.480655283991
TCGA-E9-A1R6-01A-11R-A14D-07	166.981793759805	-113.923601126961	53.0581926328442
TCGA-3C-AALI-01A-11R-A41B-07	244.601167262983	1144.94511545291	1389.5462827159
TCGA-BH-A0B6-01A-11R-A19W-07	1039.43766628048	2577.01231106026	3616.44997734074
TCGA-AR-A24W-01A-11R-A169-07	715.784245843656	-139.828622486057	575.955623357599
TCGA-AC-A7VB-01A-11R-A352-07	-894.793734527032	-849.05164348167	-1743.8453780087
TCGA-AR-A2LE-01A-11R-A180-07	176.660249930998	216.023039854457	392.683289785455
TCGA-AN-A041-01A-11R-A034-07	829.72496265886	214.134769409758	1043.85973206862
TCGA-D8-A27R-01A-11R-A16F-07	666.546703868585	905.240623579145	1571.78732744773
TCGA-AR-A1AS-01A-11R-A12P-07	121.727889058606	110.411984346033	232.139873404639
TCGA-A7-A4SA-01A-11R-A266-07	792.684883240486	1642.28982967937	2434.97471291985
TCGA-E9-A247-01A-11R-A169-07	-273.990493478566	-410.478283567855	-684.468777046421
TCGA-EW-A6SB-01A-12R-A32P-07	-440.106856586363	2272.69345729083	1832.58660070446
TCGA-AR-A1AO-01A-11R-A12P-07	1633.19006523634	2676.31983607325	4309.50990130959
TCGA-AN-A049-01A-21R-A00Z-07	778.198379647913	797.578019696565	1575.77639934448
TCGA-E9-A244-01A-11R-A169-07	26.1695311950942	19.0931059844295	45.2626371795237
TCGA-C8-A12M-01A-11R-A115-07	-314.368505822183	-0.546689024934583	-314.915194847117
TCGA-A2-A3XX-01A-21R-A239-07	91.1817214994406	779.331412359593	870.513133859034
TCGA-A2-A1G6-01A-11R-A13Q-07	570.883746178409	604.761596214265	1175.64534239267
TCGA-AN-A0FN-01A-11R-A034-07	2086.26733917157	2153.39131345301	4239.65865262458
TCGA-A8-A07U-01A-11R-A034-07	848.168527679357	2350.47753515403	3198.64606283338
TCGA-BH-A0EI-01A-11R-A115-07	856.307761473682	-200.22515056	656.082610913682
TCGA-GM-A2DN-01A-11R-A180-07	678.451828754086	1937.13363880809	2615.58546756218
TCGA-A8-A06Z-01A-11R-A00Z-07	-619.395731728501	-148.093035797152	-767.488767525653
TCGA-OL-A5DA-01A-11R-A27Q-07	45.358579454287	347.671431992878	393.030011447165
TCGA-AO-A128-01A-11R-A10J-07	634.39970558283	3034.59107789386	3668.99078347669
TCGA-GM-A2DB-01A-31R-A18M-07	-414.729105082553	1054.69532191265	639.966216830096
TCGA-BH-A18V-06A-11R-A213-07	282.629808858378	2498.72982684147	2781.35963569984
TCGA-BH-A1FE-01A-11R-A13Q-07	1176.94740739241	1561.66810153464	2738.61550892705
TCGA-D8-A1JF-01A-11R-A13Q-07	801.474844331286	540.176723114248	1341.65156744553
TCGA-AN-A0FT-01A-11R-A034-07	788.974019213302	643.788783648003	1432.7628028613
TCGA-S3-A6ZF-01A-32R-A32P-07	311.539636520833	805.660478057587	1117.20011457842
TCGA-EW-A1PH-01A-11R-A14M-07	-286.929068490864	232.56353743214	-54.3655310587242
TCGA-BH-A0HF-01A-11R-A056-07	1094.38468964173	1068.1647400422	2162.54942968393
TCGA-AR-A256-01A-11R-A169-07	-63.4999791150552	394.83945159022	331.339472475164
TCGA-B6-A0RT-01A-21R-A084-07	954.66489351627	3102.83703572084	4057.50192923711
TCGA-A2-A1FW-01A-11R-A13Q-07	296.054984294243	-104.908563824153	191.14642047009
TCGA-A7-A0DA-01A-31R-A115-07	418.581174238701	-25.0747508927347	393.506423345966
TCGA-AN-A0FV-01A-11R-A00Z-07	491.237281940051	-129.429794413937	361.807487526114
TCGA-BH-A1F0-01A-11R-A137-07	1397.14278042533	2483.16056070589	3880.30334113122
TCGA-A7-A5ZV-01A-11R-A28M-07	-355.134796272605	586.984684793802	231.849888521197
TCGA-A8-A084-01A-21R-A00Z-07	155.807808063801	-118.768617888452	37.0391901753489
TCGA-BH-A1FE-06A-11R-A213-07	1160.87546528414	513.279380691416	1674.15484597556
TCGA-A8-A095-01A-11R-A00Z-07	289.35510143632	244.163192077473	533.518293513794
TCGA-A2-A0CR-01A-11R-A22K-07	1066.11304620253	2727.7503307937	3793.86337699623
TCGA-A8-A09R-01A-11R-A00Z-07	775.452215502005	1029.15077728169	1804.6029927837
TCGA-A2-A0CL-01A-11R-A115-07	1366.69395568771	2790.74396317914	4157.43791886685
TCGA-OL-A6VR-01A-32R-A33J-07	-838.579292529707	-410.444740347966	-1249.02403287767
TCGA-C8-A274-01A-11R-A16F-07	-395.752139043803	-8.00846864135255	-403.760607685155
TCGA-D8-A1XS-01A-11R-A14M-07	808.419676145178	354.649630125813	1163.06930627099
TCGA-OL-A5D7-01A-11R-A27Q-07	-408.710303094873	1770.40357270553	1361.69326961065
TCGA-C8-A131-01A-11R-A115-07	579.220677084021	766.259166682189	1345.47984376621
TCGA-AR-A1AT-01A-11R-A12P-07	556.117956399791	1736.21805158301	2292.3360079828
TCGA-BH-A0BZ-01A-31R-A12P-07	1298.34174676873	1796.42646558239	3094.76821235112
TCGA-E2-A152-01A-11R-A12D-07	1003.71039970871	483.05946241961	1486.76986212832
TCGA-E2-A14X-01A-11R-A115-07	108.495257694754	1282.51553315004	1391.01079084479
TCGA-A8-A07B-01A-11R-A00Z-07	569.609012224995	12.8991604606947	582.50817268569
TCGA-BH-A0BW-01A-11R-A115-07	302.551659561245	1840.8849255616	2143.43658512284
TCGA-AO-A0JB-01A-11R-A32Y-07	319.356110220544	646.175422719573	965.531532940116
TCGA-AR-A254-01A-21R-A169-07	1233.56900988257	1543.06972723575	2776.63873711832
TCGA-B6-A402-01A-11R-A239-07	-411.450129275703	-342.736469947059	-754.186599222762
TCGA-EW-A1IX-01A-12R-A144-07	1153.27710651125	534.388093839373	1687.66520035063
TCGA-BH-A204-01A-11R-A157-07	250.862968289779	-435.021073635878	-184.1581053461
TCGA-GM-A2DC-01A-11R-A18M-07	-238.72027613047	13.5050631284554	-225.215213002015
TCGA-B6-A0RU-01A-11R-A084-07	244.187046757784	-141.278963050627	102.908083707157
TCGA-E9-A1NI-01A-11R-A14D-07	728.158347176212	202.393903941006	930.552251117219
TCGA-AC-A2FG-01A-11R-A17B-07	369.821550797342	189.937458116783	559.759008914125
TCGA-A1-A0SJ-01A-11R-A084-07	550.648944639784	195.685175957679	746.334120597463
TCGA-D8-A27N-01A-11R-A16F-07	1192.2351631258	1154.22565168918	2346.46081481498
TCGA-BH-A18R-01A-11R-A12D-07	-194.774264983923	379.91221853088	185.137953546956
TCGA-A8-A08H-01A-21R-A00Z-07	1920.57280936903	2548.26290280974	4468.83571217877
TCGA-GM-A2DL-01A-11R-A18M-07	1185.537720904	803.137451091306	1988.67517199531
TCGA-AR-A24Q-01A-12R-A169-07	832.038536742576	947.906503405424	1779.945040148
TCGA-E2-A14Q-01A-11R-A12D-07	205.416250185201	205.448064010023	410.864314195224
TCGA-C8-A1HF-01A-11R-A137-07	951.211784866047	1550.72039424047	2501.93217910651
TCGA-D8-A1Y0-01A-11R-A14M-07	995.846278398295	1306.26977369064	2302.11605208894
TCGA-B6-A0I5-01A-11R-A034-07	346.657257688027	698.241238756738	1044.89849644477
TCGA-A7-A4SB-01A-21R-A266-07	74.9389646214877	-404.018790461119	-329.079825839631
TCGA-B6-A1KI-01A-11R-A14M-07	642.487066453265	-373.21141572665	269.275650726615
TCGA-D8-A1JB-01A-11R-A13Q-07	754.520128848296	1903.38068855714	2657.90081740544
TCGA-A2-A04T-01A-21R-A034-07	-248.764455756531	1169.94780578727	921.18335003074
TCGA-BH-A0DP-01A-21R-A056-07	946.63291393196	1026.93287601477	1973.56578994673
TCGA-OL-A5RW-01A-11R-A28M-07	-207.705793854121	552.368541141705	344.662747287584
TCGA-A8-A08I-01A-11R-A00Z-07	15.6437560156034	2236.6987569208	2252.3425129364
TCGA-GM-A5PX-01A-12R-A28M-07	971.441265844387	560.818405478125	1532.25967132251
TCGA-BH-A0DL-01A-11R-A115-07	122.019859307858	1899.1306182474	2021.15047755526
TCGA-AO-A126-01A-11R-A10J-07	1091.72430956423	625.927110244886	1717.65141980912
TCGA-E9-A22B-01A-11R-A157-07	963.454289197987	510.205555020962	1473.65984421895
TCGA-BH-A0H5-01A-21R-A115-07	827.564046856091	3050.81974358222	3878.38379043831
TCGA-AN-A0AJ-01A-11R-A00Z-07	372.418632529245	1402.59042140878	1775.00905393803
TCGA-B6-A0RG-01A-11R-A056-07	82.3731579188186	-342.79140459198	-260.418246673161
TCGA-D8-A4Z1-01A-21R-A266-07	757.50960585837	453.833445151885	1211.34305101025
TCGA-B6-A0IJ-01A-11R-A034-07	-146.000188373654	1954.63578813808	1808.63559976442
TCGA-A7-A2KD-01A-31R-A21T-07	930.934961453116	1097.22905846233	2028.16401991545
TCGA-B6-A1KC-01B-11R-A157-07	-265.297608053912	-287.691181984842	-552.988790038754
TCGA-A2-A0CU-01A-12R-A034-07	255.69714842904	-139.854753444835	115.842394984205
TCGA-D8-A142-01A-11R-A115-07	982.112827372	818.990944933436	1801.10377230544
TCGA-A2-A0CW-01A-21R-A115-07	-446.710438626526	544.91718778484	98.2067491583138
TCGA-BH-A0GZ-01A-11R-A056-07	674.631001397534	158.664500626104	833.295502023638
TCGA-BH-A18P-01A-11R-A12D-07	350.613559986779	331.371580958843	681.985140945622
TCGA-D8-A1JC-01A-11R-A13Q-07	611.507965964255	659.432103859247	1270.9400698235
TCGA-A8-A0A4-01A-11R-A00Z-07	585.972247374214	-179.725901533055	406.246345841159
TCGA-A2-A25E-01A-11R-A169-07	162.150639451141	-5.5686436120433	156.581995839097
TCGA-GM-A2DI-01A-31R-A18M-07	1375.89471256589	2649.47538650185	4025.37009906774
TCGA-AN-A0AM-01A-11R-A034-07	346.922099004151	921.017106514561	1267.93920551871
TCGA-E9-A1RG-01A-11R-A14D-07	307.523010956563	727.075412806547	1034.59842376311
TCGA-E2-A1IO-01A-11R-A144-07	1298.34610374315	938.058735584309	2236.40483932746
TCGA-A2-A0D2-01A-21R-A034-07	229.375844604268	1135.73418385139	1365.11002845566
TCGA-BH-A0H3-01A-11R-A12P-07	1099.94347804834	748.877573893686	1848.82105194203
TCGA-D8-A1XD-01A-11R-A14D-07	470.530600133728	-744.101907389141	-273.571307255412
TCGA-3C-AAAU-01A-11R-A41B-07	-611.584152737052	-480.255031178613	-1091.83918391566
TCGA-AC-A6IV-01A-12R-A33J-07	1714.12969169415	1872.2145722273	3586.34426392145
TCGA-S3-AA12-01A-11R-A41B-07	-388.469925745123	-272.498993370716	-660.968919115839
TCGA-BH-A42T-01A-11R-A24H-07	405.630133430845	812.258796448684	1217.88892987953
TCGA-AC-A2FM-01A-11R-A19W-07	-80.7190397853185	-467.532894047382	-548.251933832701
TCGA-A8-A07C-01A-11R-A034-07	84.8426552942167	844.0166565888	928.859311883017
TCGA-A8-A08S-01A-11R-A034-07	94.063706894499	227.183123011207	321.246829905706
TCGA-A7-A13F-01A-11R-A12P-07	121.085329909862	213.536370155671	334.621700065533
TCGA-D8-A1XK-01A-21R-A14M-07	-415.694884670481	937.26081643104	521.565931760559
TCGA-E2-A14O-01A-31R-A115-07	-115.732994529662	164.000242104481	48.2672475748193
TCGA-D8-A3Z5-01A-41R-A24H-07	-48.1419070434946	-22.7078893446289	-70.8497963881235
TCGA-A8-A09N-01A-11R-A00Z-07	312.855908420619	219.353072223783	532.208980644403
TCGA-BH-A0B4-01A-11R-A00Z-07	1129.37016827408	816.096343389222	1945.4665116633
TCGA-D8-A141-01A-11R-A115-07	1603.12332171051	2170.35544627522	3773.47876798573
TCGA-A8-A075-01A-11R-A084-07	593.783014375025	1007.7842151779	1601.56722955292
TCGA-AR-A0TV-01A-21R-A084-07	-179.099053916443	1265.67491245553	1086.57585853909
TCGA-A7-A0CG-01A-12R-A056-07	1222.06472819718	1466.99029440329	2689.05502260047
TCGA-C8-A12V-01A-11R-A115-07	823.490458971487	2939.54265505075	3763.03311402224
TCGA-E9-A54Y-01A-11R-A466-07	-1110.6059533939	124.895818968572	-985.710134425328
TCGA-D8-A1JI-01A-11R-A13Q-07	-349.026946389491	12.5317834017212	-336.49516298777
TCGA-E2-A15F-01A-11R-A115-07	-97.2758085624411	161.360995885228	64.0851873227873
TCGA-GI-A2C9-01A-11R-A21T-07	338.305632988242	558.741968965144	897.047601953386
TCGA-LL-A9Q3-01A-11R-A41B-07	340.341159852702	925.30850492664	1265.64966477934
TCGA-A7-A6VX-01A-12R-A33J-07	570.906965041633	182.336020590311	753.242985631945
TCGA-B6-A0IK-01A-12R-A056-07	25.0098483389796	427.81733536466	452.82718370364
TCGA-A7-A0CH-01A-21R-A00Z-07	355.517532754278	-6.93385376950738	348.583678984771
TCGA-E2-A1IL-01A-11R-A14D-07	604.014830846481	-174.774398220634	429.240432625847
TCGA-E2-A56Z-01A-12R-A29R-07	-243.35349934033	-78.766009341627	-322.119508681957
TCGA-C8-A12Y-01A-11R-A12D-07	388.790436594115	350.991864335424	739.782300929539
TCGA-A8-A09I-01A-22R-A034-07	553.38663108352	1093.75220598397	1647.13883706749
TCGA-GM-A2DA-01A-11R-A18M-07	1031.95525406506	1591.81602238359	2623.77127644865
TCGA-C8-A3M8-01A-11R-A213-07	196.922552980085	-209.666755331881	-12.7442023517959
TCGA-A2-A0SY-01A-31R-A084-07	1197.89498236246	1259.40879292976	2457.30377529222
TCGA-D8-A1JK-01A-11R-A13Q-07	925.85122215356	1680.87063534226	2606.72185749582
TCGA-E2-A15L-01A-11R-A12D-07	527.145116846759	-87.7172494546467	439.427867392112
TCGA-C8-A8HR-01A-11R-A36F-07	1420.94129629317	1555.0265301238	2975.96782641698
TCGA-OL-A5RZ-01A-11R-A28M-07	-471.898757704418	-318.019812902931	-789.918570607349
TCGA-A2-A04R-01A-41R-A109-07	38.8465999494095	-565.121276376219	-526.27467642681
TCGA-A2-A0EM-01A-11R-A034-07	734.981591058829	132.125996953296	867.107588012124
TCGA-E2-A15J-01A-11R-A12P-07	-284.456875707128	-167.21245247966	-451.669328186788
TCGA-E9-A1N8-01A-11R-A144-07	-694.286291568534	-477.326846496549	-1171.61313806508
TCGA-AO-A0J2-01A-11R-A034-07	-176.973045897374	1077.3571488266	900.384102929229
TCGA-E2-A15M-01A-11R-A12D-07	1656.48662795746	2035.54297906981	3692.02960702727
TCGA-C8-A137-01A-11R-A115-07	110.85695596057	-576.997698352876	-466.140742392306
TCGA-A8-A06Y-01A-21R-A00Z-07	-824.926610195738	-524.256973842916	-1349.18358403865
TCGA-A2-A0EW-01A-21R-A115-07	1329.96755448174	983.700594696956	2313.6681491787
TCGA-AR-A0TQ-01A-11R-A084-07	314.797686542338	1234.22821443687	1549.0259009792
TCGA-LL-A5YP-01A-21R-A28M-07	1162.5957693278	970.375735193671	2132.97150452147
TCGA-AC-A2QH-01B-04R-A22O-07	36.0115244832691	-879.444057934963	-843.432533451693
TCGA-A2-A0YK-01A-22R-A109-07	1267.9686300508	2123.94701668914	3391.91564673994
TCGA-AO-A03O-01A-11R-A00Z-07	-147.677323861863	907.28782415748	759.610500295617
TCGA-D8-A1JN-01A-11R-A13Q-07	-904.703150906473	135.357563677831	-769.345587228641
TCGA-AN-A0XR-01A-11R-A109-07	-181.933851450046	-290.502313064337	-472.436164514383
TCGA-D8-A1XV-01A-11R-A14M-07	-601.695750366827	-438.820130790515	-1040.51588115734
TCGA-AR-A1AH-01A-11R-A12D-07	-426.19764023509	-369.122299250615	-795.319939485705
TCGA-E9-A1N6-01A-11R-A144-07	941.040103411586	436.623151422202	1377.66325483379
TCGA-BH-A0E2-01A-11R-A056-07	732.835680159054	373.519222477364	1106.35490263642
TCGA-A8-A090-01A-11R-A00Z-07	697.566611732278	822.819690821147	1520.38630255343
TCGA-AC-A2FO-01A-11R-A180-07	1139.04401021805	1654.30189175788	2793.34590197593
TCGA-A8-A0A9-01A-11R-A00Z-07	518.118778172108	452.506583172859	970.625361344967
TCGA-E2-A15A-01A-11R-A12D-07	618.05565915336	899.685232792717	1517.74089194608
TCGA-A2-A0ER-01A-21R-A034-07	-152.807324218236	176.786848848861	23.9795246306251
TCGA-BH-A0C1-01B-11R-A12D-07	731.534925494589	850.34284331849	1581.87776881308
TCGA-E9-A1RF-01A-11R-A157-07	1028.47786499428	1338.49869665451	2366.97656164879
TCGA-D8-A143-01A-11R-A115-07	-359.164656327576	574.943654372586	215.778998045009
TCGA-AC-A3HN-01A-11R-A213-07	1414.9372237038	1302.83697376998	2717.77419747378
TCGA-AR-A2LM-01A-11R-A180-07	1136.94931779225	552.284080169025	1689.23339796127
TCGA-E2-A14W-01A-11R-A12D-07	-426.425762185349	-654.715774560639	-1081.14153674599
TCGA-E2-A1IJ-01A-11R-A144-07	1526.92577695216	1513.63371490048	3040.55949185264
TCGA-A7-A26G-01A-21R-A169-07	1560.37657831985	1360.38422965151	2920.76080797136
TCGA-AO-A0JD-01A-11R-A056-07	-688.924713740544	488.474593366576	-200.450120373967
TCGA-E2-A1LE-01A-12R-A19W-07	1223.28889644809	1510.46474459845	2733.75364104654
TCGA-EW-A3E8-01B-11R-A24H-07	900.941550475594	1708.53228765209	2609.47383812768
TCGA-A2-A4S1-01A-21R-A266-07	1464.25682295527	1825.44648974987	3289.70331270514
TCGA-A7-A425-01A-11R-A24H-07	775.337252027286	969.919061450466	1745.25631347775
TCGA-AN-A0XS-01A-22R-A109-07	1137.12116205409	1193.09558003307	2330.21674208717
TCGA-AR-A0U4-01A-11R-A109-07	644.769275082348	2152.40118648178	2797.17046156413
TCGA-A2-A04N-01A-11R-A115-07	864.029599963951	226.739039539203	1090.76863950315
TCGA-AO-A125-01A-11R-A10J-07	-1392.6129242115	-462.394881946	-1855.0078061575
TCGA-AO-A1KS-01A-11R-A13Q-07	268.961592495101	226.89396026986	495.855552764961
TCGA-OL-A66I-01A-21R-A29R-07	997.327858209869	2662.92209238769	3660.24995059756
TCGA-D8-A1JE-01A-11R-A13Q-07	1438.43552639311	782.023513298469	2220.45903969158
TCGA-BH-A18Q-01A-12R-A12D-07	-0.839637985210255	799.338337141891	798.498699156681
TCGA-BH-A0B3-01A-11R-A056-07	624.748055662059	1348.14387663428	1972.89193229634
TCGA-A8-A07O-01A-11R-A00Z-07	-222.208993680347	768.03004412477	545.821050444423
TCGA-A7-A0CD-01A-11R-A00Z-07	82.9271921899139	-269.155391888303	-186.22819969839
TCGA-A8-A08Z-01A-21R-A00Z-07	1531.47162009131	1196.20497873968	2727.67659883099
TCGA-A2-A25D-01A-12R-A16F-07	578.855383249211	1965.34806503249	2544.2034482817
TCGA-BH-A0B7-01A-12R-A115-07	1047.7435958878	1685.56763553074	2733.31123141854
TCGA-AO-A03V-01A-11R-A115-07	2.96725714356046	-9.72248473079598	-6.75522758723551
TCGA-A2-A1G0-01A-11R-A13Q-07	976.091051395753	853.34605621077	1829.43710760652
TCGA-A2-A0SV-01A-11R-A084-07	837.951694409284	1184.76349321463	2022.71518762391
TCGA-B6-A1KN-01A-11R-A13Q-07	314.139692061059	240.304762716727	554.444454777786
TCGA-D8-A13Y-01A-11R-A115-07	-911.015868963107	-960.267487157651	-1871.28335612076
TCGA-A7-A0DB-01C-02R-A277-07	1143.97943061927	152.283923199162	1296.26335381843
TCGA-A7-A26E-01A-11R-A277-07	1147.7228853553	444.008552081359	1591.73143743666
TCGA-AC-A3QP-01A-11R-A22U-07	1075.7578083933	1329.24793111961	2405.00573951291
TCGA-EW-A1IW-01A-11R-A13Q-07	664.036283594792	578.968367839632	1243.00465143442
TCGA-B6-A0IA-01A-11R-A034-07	-818.520973213444	-289.697022092682	-1108.21799530613
TCGA-AC-A2B8-01A-11R-A17B-07	1272.18328478488	1169.82063532159	2442.00392010647
TCGA-S3-AA14-01A-11R-A41B-07	744.437857866709	-69.7872369601654	674.650620906544
TCGA-EW-A1J1-01A-11R-A13Q-07	85.3271605776878	941.236239511798	1026.56340008949
TCGA-A8-A08L-01A-11R-A00Z-07	171.533006121727	1117.04143282091	1288.57443894263
TCGA-AO-A0J4-01A-11R-A034-07	227.335413350689	1419.77860119332	1647.11401454401
TCGA-GM-A3XN-01A-12R-A22U-07	1210.83171752034	1124.28281241729	2335.11452993764
TCGA-C8-A1HE-01A-11R-A13Q-07	145.920709621827	244.802542145628	390.723251767455
TCGA-E9-A1RE-01A-11R-A157-07	-84.5408680616318	-381.146338411991	-465.687206473623
TCGA-E2-A3DX-01A-21R-A213-07	1500.196244191	1976.64375067306	3476.83999486406
TCGA-EW-A6SD-01A-12R-A33J-07	430.336936827979	1231.22583005944	1661.56276688742
TCGA-AR-A24Z-01A-11R-A169-07	-100.503469907013	103.937086227429	3.43361632041572
TCGA-EW-A6SC-01A-12R-A32P-07	1003.16466805336	777.209460801418	1780.37412885478
TCGA-S3-A6ZH-01A-22R-A32P-07	-450.098217974469	188.463257043527	-261.634960930942
TCGA-D8-A1XF-01A-11R-A14D-07	-827.097445170825	-390.359645504973	-1217.4570906758
TCGA-E9-A1RB-01A-11R-A157-07	33.4571204350582	154.522334959357	187.979455394415
TCGA-LD-A74U-01A-13R-A33J-07	1142.83698796944	1058.64566190918	2201.48264987863
TCGA-A2-A25F-01A-11R-A169-07	2030.65209656319	3305.91595516188	5336.56805172508
TCGA-C8-A12X-01A-11R-A115-07	97.0671006567593	362.985441632823	460.052542289582
TCGA-E2-A1LS-01A-12R-A157-07	-327.050329710784	-250.168497402248	-577.218827113031
TCGA-BH-A0DS-01A-11R-A056-07	832.971391387909	1094.70924785154	1927.68063923945
TCGA-AC-A2FF-01A-11R-A17B-07	1611.42208398557	1472.30893008866	3083.73101407424
TCGA-BH-A18S-01A-11R-A12D-07	-304.259988730211	118.970352213962	-185.289636516249
TCGA-E2-A10A-01A-21R-A115-07	223.350276492984	282.81949855883	506.169775051814
TCGA-A2-A0D1-01A-11R-A034-07	-288.103910159115	-356.383229085624	-644.48713924474
TCGA-AR-A1AK-01A-21R-A12P-07	1082.28292189832	1668.37639096409	2750.65931286241
TCGA-JL-A3YX-01A-11R-A22U-07	-46.4082260711799	-274.603882627334	-321.012108698514
TCGA-PE-A5DC-01A-12R-A27Q-07	-61.1747041574628	131.691845476083	70.5171413186197
TCGA-D8-A1XA-01A-11R-A14D-07	260.851017689976	251.216321562583	512.06733925256
TCGA-BH-A0DE-01A-11R-A115-07	1130.72151216729	1028.68186339033	2159.40337555763
TCGA-A7-A426-01A-22R-A24H-07	659.032384970494	601.426851314519	1260.45923628501
TCGA-B6-A0RN-01A-12R-A084-07	675.209768694702	-165.564867266358	509.644901428344
TCGA-A8-A097-01A-11R-A034-07	921.637482265028	670.614710939394	1592.25219320442
TCGA-BH-A0BL-01A-11R-A115-07	1486.52917659334	1744.21612347742	3230.74530007077
TCGA-AR-A1AY-01A-21R-A12P-07	-98.1367303639738	12.9355896606008	-85.2011407033729
TCGA-D8-A1XZ-01A-11R-A14M-07	689.816643969907	755.428327324312	1445.24497129422
TCGA-W8-A86G-01A-21R-A36F-07	222.337021232974	-436.3952420493	-214.058220816326
TCGA-A2-A1G4-01A-11R-A13Q-07	-335.015321971559	180.666398156914	-154.348923814644
TCGA-B6-A0WY-01A-11R-A109-07	690.299978290464	525.999779988084	1216.29975827855
TCGA-BH-A1EV-01A-11R-A137-07	510.147163020546	-194.176385201113	315.970777819433
TCGA-B6-A0IO-01A-11R-A034-07	-509.745956007405	252.606963286107	-257.138992721298
TCGA-C8-A12U-01A-11R-A115-07	-766.121159299171	898.529666332917	132.408507033745
TCGA-D8-A1XW-01A-11R-A14M-07	1159.30293982873	1489.36243153197	2648.66537136071
TCGA-AO-A0JG-01A-31R-A084-07	630.07662176784	1282.01317102239	1912.08979279023
TCGA-A8-A07J-01A-11R-A00Z-07	1704.73008813721	1534.65439837995	3239.38448651715
TCGA-OL-A66O-01A-11R-A31O-07	-176.200994425275	-286.749151780152	-462.950146205428
TCGA-D8-A27I-01A-11R-A16F-07	1347.65215030202	1329.99295723035	2677.64510753238
TCGA-JL-A3YW-01A-12R-A239-07	1541.88382797538	1728.02369809368	3269.90752606906
TCGA-B6-A0IM-01A-11R-A034-07	379.581202810725	-39.0232448315947	340.55795797913
TCGA-A7-A13D-01B-04R-A277-07	107.478523534491	-630.61091244291	-523.13238890842
TCGA-BH-A1ES-06A-12R-A24H-07	-775.332036857061	-286.738901790337	-1062.0709386474
TCGA-AC-A23G-01A-11R-A213-07	1723.59948884021	1096.34416642308	2819.94365526329
TCGA-B6-A0RI-01A-11R-A056-07	772.826553559682	336.743409526683	1109.56996308637
TCGA-D8-A1Y2-01A-11R-A157-07	1705.36097983178	2227.93652367533	3933.2975035071
TCGA-AR-A255-01A-11R-A169-07	1157.02307295805	962.34951431561	2119.37258727365
TCGA-E9-A1NA-01A-11R-A144-07	940.032691171114	1009.12255367327	1949.15524484438
TCGA-E9-A1RA-01A-11R-A14D-07	385.047179963615	465.428666419107	850.475846382721
TCGA-AC-A5XU-01A-11R-A28M-07	535.494716929835	22.3098808161947	557.80459774603
TCGA-BH-A18K-01A-11R-A12D-07	710.799695201431	212.830310112662	923.630005314093
TCGA-E9-A1N4-01A-11R-A14M-07	1019.0762790818	1429.81227665972	2448.88855574152
TCGA-C8-A138-01A-11R-A115-07	1119.77145743158	1722.32409672879	2842.09555416037
TCGA-OL-A66H-01A-11R-A29R-07	608.781318160055	1396.38539753836	2005.16671569841
TCGA-OL-A66N-01A-12R-A31O-07	699.633546237006	1094.2019295015	1793.8354757385
TCGA-AR-A0TZ-01A-12R-A084-07	100.605776511454	-135.01024108152	-34.4044645700656
TCGA-AN-A03Y-01A-21R-A00Z-07	61.8597477222743	530.848873364782	592.708621087057
TCGA-BH-A28O-01A-11R-A22K-07	1082.36971214077	548.908203820626	1631.27791596139
TCGA-AQ-A54O-01A-11R-A266-07	-133.032134375748	616.588936502082	483.556802126335
TCGA-AR-A0TY-01A-12R-A115-07	-339.872500740342	-194.070986259226	-533.943486999568
TCGA-BH-A0B9-01A-11R-A056-07	-655.893936832979	1703.98905107736	1048.09511424438
TCGA-E2-A10C-01A-21R-A10J-07	168.573252365298	1285.18998103007	1453.76323339537
TCGA-E2-A2P5-01A-11R-A19W-07	381.958299919126	281.199430608051	663.157730527177
TCGA-AO-A0J7-01A-11R-A034-07	-351.756016534267	-471.915228083419	-823.671244617686
TCGA-E9-A1N9-01A-11R-A14D-07	372.651152813076	262.151751591626	634.802904404703
TCGA-BH-A0E7-01A-11R-A034-07	52.8752508030433	-459.388446651335	-406.513195848291
TCGA-A2-A0YC-01A-11R-A109-07	677.417816578912	593.173709256945	1270.59152583586
TCGA-BH-A1FL-01A-11R-A13Q-07	160.298087592814	-116.749333755024	43.5487538377903
TCGA-AR-A0TX-01A-11R-A084-07	939.478496528002	1779.48204128384	2718.96053781184
TCGA-AO-A0JC-01A-11R-A056-07	719.733681936359	3643.23701457903	4362.97069651539
TCGA-A2-A0T0-01A-22R-A084-07	406.605521548704	551.769106542568	958.374628091272
TCGA-AC-A3TN-01A-11R-A22K-07	103.765707380048	149.532047179746	253.297754559794
TCGA-E9-A22G-01A-11R-A157-07	-922.216044414545	131.277472706731	-790.938571707814
TCGA-OL-A97C-01A-32R-A41B-07	468.378187141208	725.007150738053	1193.38533787926
TCGA-E2-A1B1-01A-21R-A12P-07	1493.90715081864	1620.14506088826	3114.05221170691
TCGA-BH-A18F-01A-11R-A12D-07	977.034188146997	852.377126397988	1829.41131454499
TCGA-A8-A085-01A-11R-A00Z-07	210.35673523156	-672.373589048549	-462.016853816989
TCGA-AC-A8OP-01A-11R-A36F-07	475.294335269924	396.61683261575	871.911167885673
TCGA-A1-A0SP-01A-11R-A084-07	-6.5601184119121	1072.13159849117	1065.57148007926
TCGA-Z7-A8R6-01A-11R-A41B-07	-85.5373535522439	186.147115977719	100.609762425475
TCGA-E2-A15O-01A-11R-A115-07	-480.678272987721	-28.2517311259948	-508.930004113716
TCGA-E2-A14N-01A-31R-A137-07	-621.961463525161	861.742687428766	239.781223903605
TCGA-A2-A0YG-01A-21R-A109-07	-167.203531561178	66.9850926594204	-100.218438901758
TCGA-A7-A26F-01B-04R-A22O-07	1311.97676067937	1418.55122296019	2730.52798363956
TCGA-BH-A0B8-01A-21R-A056-07	237.687213336693	47.4268871482536	285.114100484946
TCGA-E2-A1BC-01A-11R-A12P-07	890.889982233393	-173.375682311605	717.514299921788
TCGA-E2-A14Y-01A-21R-A12D-07	-559.28037336131	-30.7817038095328	-590.062077170843
TCGA-A7-A4SF-01A-11R-A266-07	-122.842739582554	340.665501808419	217.822762225864
TCGA-A2-A4RW-01A-21R-A266-07	663.814542142487	555.527207040646	1219.34174918313
TCGA-E2-A1IH-01A-11R-A13Q-07	1649.36092227383	2001.65951447452	3651.02043674836
TCGA-A8-A06O-01A-11R-A00Z-07	478.576276360381	478.683139086461	957.259415446842
TCGA-A2-A1G1-01A-21R-A13Q-07	946.315005261517	1435.29650482092	2381.61151008244
TCGA-BH-A1F8-01A-11R-A13Q-07	316.793912202409	115.580783648811	432.374695851221
TCGA-E9-A24A-01A-11R-A169-07	1152.81052050708	1164.0371923705	2316.84771287758
TCGA-E9-A1NE-01A-21R-A14M-07	1072.3919085903	2409.11345571879	3481.50536430909
TCGA-BH-A1EO-01A-11R-A137-07	1747.6834469612	1115.92198914427	2863.60543610548
TCGA-A8-A08R-01A-11R-A034-07	574.506615303525	1469.35356430153	2043.86017960506
TCGA-E2-A153-01A-12R-A12D-07	1510.93372999022	715.808949212204	2226.74267920242
TCGA-C8-A1HG-01A-11R-A137-07	496.499005953006	1459.91447823736	1956.41348419037
TCGA-A7-A13D-01A-13R-A12P-07	-23.5368778652534	-215.038853492919	-238.575731358173
TCGA-BH-A0DT-01A-21R-A12D-07	742.324483890133	821.740285593512	1564.06476948365
TCGA-A2-A3XY-01A-11R-A239-07	1096.0060928285	1572.70020655512	2668.70629938362
TCGA-BH-A0DV-01A-21R-A12P-07	1792.39312456757	959.125872872396	2751.51899743996
TCGA-A2-A0CQ-01A-21R-A034-07	-45.1470688892443	754.296766058203	709.149697168958
TCGA-AO-A12D-01A-11R-A115-07	1148.31507263263	1700.78258269433	2849.09765532696
TCGA-EW-A1PG-01A-11R-A144-07	836.302483437329	151.18228165854	987.484765095869
TCGA-B6-A0RP-01A-21R-A084-07	962.429872676078	743.535164020738	1705.96503669682
TCGA-C8-A3M7-01A-12R-A21T-07	756.162240830358	553.889712166787	1310.05195299715
TCGA-A2-A0CT-01A-31R-A056-07	-150.163242194232	-43.8905734980304	-194.053815692263
TCGA-A2-A0SW-01A-11R-A084-07	797.893741452111	1731.1682320671	2529.06197351921
TCGA-E2-A14V-01A-11R-A12D-07	-205.179644009277	-276.738108910084	-481.917752919361
TCGA-AQ-A04J-01A-02R-A034-07	982.558130225647	1889.57062404898	2872.12875427463
TCGA-A2-A0EU-01A-22R-A056-07	206.266166883044	-38.2433249878211	168.022841895222
TCGA-S3-AA17-01A-11R-A41B-07	577.330512990201	2367.23477176067	2944.56528475087
TCGA-A2-A0SX-01A-12R-A084-07	851.410825228892	1988.70615821241	2840.11698344131
TCGA-A7-A56D-01A-11R-A27Q-07	823.622650117771	1063.40871857454	1887.03136869231
TCGA-AN-A0FF-01A-11R-A034-07	620.829878003428	978.456142305968	1599.2860203094
TCGA-BH-A0E9-01B-11R-A115-07	384.391231477795	520.070499638279	904.461731116074
TCGA-E9-A227-01A-11R-A157-07	823.155318953566	1374.24952291831	2197.40484187187
TCGA-GM-A5PV-01A-11R-A28M-07	-549.215640370625	551.730335730237	2.51469535961178
TCGA-AR-A1AN-01A-11R-A12P-07	1131.39861542169	628.708576930345	1760.10719235203
TCGA-C8-A12T-01A-11R-A115-07	912.749173425723	446.329920241096	1359.07909366682
TCGA-AC-A8OS-01A-12R-A41B-07	1114.96523477173	1093.49377245843	2208.45900723016
TCGA-BH-A0H9-01A-11R-A056-07	-25.3402274042406	-53.2149130975407	-78.5551405017813
