# Supplementary material for: CD2 Is a Novel Immune-Related Prognostic Biomarker of Invasive Breast Carcinoma That Modulates the Tumor Microenvironment
Source: Front Immunol. 2021 Apr 23;12:664845. doi: 10.3389/fimmu.2021.664845 (PMC8102873; doi:10.3389/fimmu.2021.664845)
Supplement: Supplementary file 4 [file Table_4.xls]

Gene	logFC
TRAV1-2	1.7182628870062
AC006369.1	1.60905184026427
TRBV6-6	1.87093306904208
IGHV3-19	1.78311022213939
IGHV3OR16-13	2.00129458403782
IGHV1-17	2.06063226236579
IGHV1OR16-3	2.06375753044193
SH2D1A	1.89333162143997
DOCK2	1.37493487166026
CCL11	1.26635084332111
IGKV3OR2-268	1.81814944903919
RGS18	1.26656661969144
CD2	1.7402733985869
TRBV7-9	1.89061202062789
IGKV2-18	2.02553676827866
GPR174	1.97423981907302
IGLV4-60	2.13733057019203
IGKV1-13	1.93885894924425
IL16	1.30276075425043
FGL2	1.39683395377606
TESPA1	1.60170214057311
CTSE	1.5804079602933
SIT1	1.74614299881597
TRGV7	1.29282960361256
IGHV3-30	2.05172548725248
IGHV3-7	1.72748811579765
PRDM8	1.18341702244116
ABI3BP	1.25026070455091
IGLV2-8	1.99050591371328
SELP	1.37169956148331
AC098935.2	1.5559891673167
IGHV1-18	2.14202529004982
TRAV12-2	1.8294550218781
IGHV7-34-1	1.4114600422758
AC015911.7	1.61981516359496
CADM3-AS1	1.22385745364784
TLR10	1.57540714033363
SLCO2B1	1.12964036514833
TRBC1	1.88617215467807
IGHD	1.53767853322476
TRBV5-5	1.82182297458748
AL591686.1	1.18512410292602
PENK	2.16783750860403
TLR4	1.09552370591339
FYB1	1.41363446575347
TRAV30	1.3896157248212
IL10RA	1.39746862208762
CCL21	1.44175125521539
GPR171	1.71554708996538
CCL19	1.8914899621397
IGLV8-61	2.15062202139849
IGHV3-75	1.42368027125042
C16orf54	1.56538817958416
IGHA1	1.35473205387923
CD5	1.73918993324167
IGHV3OR16-11	1.51069253310257
TRGV2	1.66821595751274
LINC00861	2.00577102211144
SLFN12L	1.61980396847231
AC092484.1	1.84691183512696
IGKV1-33	2.12677950653844
AL590233.1	1.44179148937696
CMA1	1.34692979703179
CSF2RB	1.51849459916853
IL12B	1.73450472734547
APBB1IP	1.19752100746281
TRBV21-1	1.96117095424107
IGKV1-6	1.85719470597416
TOMM20P2	1.62169803634281
CD1E	1.53591066505342
IGKV1-12	1.65103076777397
SULT1B1	1.69225333289481
CD209	1.38329340101517
TRAV34	1.58012586836249
PYHIN1	1.82061760765295
TRBV10-3	1.81869952810407
IGHGP	1.76992295143449
AC104971.3	1.67271257221708
MAP1LC3C	1.3698450161032
GIMAP7	1.23468188572666
IGHV4-31	2.17605773027634
KLHL6	1.41694940344564
IGHV3OR16-15	1.6349441157987
RGS13	1.11879635123465
LINC01781	1.89258716494535
TFEC	1.32948181838707
TREML2	1.78817212493487
CD1C	1.55156849569648
TRAT1	2.00062872564316
CH25H	1.22752699670739
CCL23	1.39620014601581
AOAH	1.40669095929596
NCKAP1L	1.37117652465195
IGKV1OR22-1	2.05483275065281
CD28	1.47436349904648
CLEC4D	2.4187234568973
TRAV35	1.95814017138696
BTLA	1.98268971937746
TRBV13	1.87480651705118
TRAV13-1	1.82695923915723
IGLV1-51	1.96186454216513
KRT1	4.05740298039711
FCER2	2.49903728151116
CST7	1.56065977696361
TNFRSF17	1.67607146773715
TRGV3	1.44759666094725
LINC01215	2.13014404007951
IGKV3-20	1.68205371094977
IGHV2-70D	1.93659945367327
TRAV8-4	1.83468216880664
AC015911.3	1.71514202485022
TRBV6-1	1.86451523157139
TRBV7-4	1.83724528706436
CHRDL1	1.36939671717555
DNASE1L3	1.20232707140633
IKZF1	1.51779244793537
IGHV7-81	1.82594807694742
TLR8	1.61933117855477
VCAM1	1.33281639859732
IGKV7-3	2.09214425225683
IGKV1D-43	2.4029265866041
TRBV19	1.84875008216914
IGHV3-62	2.23887185637108
JAML	1.58986380786814
CLEC4C	2.16583157392509
TRBV12-4	1.87274119678562
IL9R	1.3740716554082
TRBV2	1.91937645139315
EPYC	1.46284923869987
IGHV4-55	1.54835275977846
TRAV29DV5	1.79539916854336
LINC00426	1.61164736148425
SLAMF6	1.91308602002542
IGHJ2	2.04150060705584
DMBT1	3.33975060030395
IGKV5-2	2.22299637447686
C1S	1.10438969850502
IGHV3OR15-7	1.68030974989043
AC142381.1	1.79326453401471
TRBV3-1	1.83810924185136
IGHV3-52	1.69128296748063
GIMAP6	1.05104417512886
AL022067.1	1.33286223788612
PARP15	1.66867483268759
ACKR1	1.49464660891892
IGLV1-47	1.9168103564017
TRAV10	1.8049346034318
TRBV6-5	1.77482719458119
IGHV7-27	2.00057319761313
TRBV5-6	1.86067003802997
AP001434.1	1.19311707896394
BLK	2.06402223383293
TRAV39	1.59578698388515
TRBJ2-7	1.83941915479916
AC106865.1	1.467402233724
FLI1	1.05766512462902
SELE	1.07411556508928
IGKV1D-33	2.40455294679401
PLA2G2D	2.43911161555857
TRAV22	1.88881170889324
IGKV2-28	2.41767586026294
CCR5	1.56361841313436
IGHV4-34	1.90268790921401
IGHV1-3	2.06690888717177
LILRB5	1.32927500670406
CLEC10A	1.7723903188371
SCML4	1.85032990886935
TRBV27	1.88692667422418
IGHV7-56	1.75073314854772
IGKV4-1	2.13984220436959
IGHV1OR15-2	2.28322826678023
LINC02273	1.82894504129078
IGKV3D-7	2.09124575398496
IGHV3-47	1.38070674640967
IL6	1.31320811723183
GPR15	1.65343667395278
TRBV10-2	1.93181369468149
UBASH3A	1.69384882885177
TRAV26-1	1.8663467041228
TRAV9-2	1.91087259611856
TRAV27	1.81948539088221
LYZ	1.61609339657692
AC034105.1	1.86881841340713
IGLV5-45	2.14226605766472
MEOX1	1.11863898350087
IGKV3-7	1.77814691171996
IGHV3OR16-10	1.67301407444983
PTGER4	1.10067873941045
GZMM	1.75053244151055
GIMAP1	1.15427110023797
FCRL6	1.41111003891218
LORICRIN	5.39565726710522
CLEC9A	1.2688081777196
IGLV10-54	1.40180293970046
GLYAT	1.47366462122085
IFNG-AS1	2.08395910656736
CCDC69	1.07934337728779
TRAV26-2	1.85258812363998
IGHV3-23	1.95301065119161
IGHV5-51	2.01796241910899
CD27	1.71024289681773
TRAV38-1	1.88426802344747
CTSG	1.27558330737968
TRAV2	1.84802157079656
IGHV3-79	1.42985446303785
AC090559.1	1.10589082417543
LAX1	1.80656492708672
BHLHE22	1.39983228313307
ITK	1.90617944856423
XCR1	1.71622755944507
NLRP3	1.2048898374955
TRAV21	1.86035607066255
MMP8	1.23751304008884
IGHV3-13	1.85615092280067
LINC01055	1.31296662085983
AL365361.1	1.69707461650877
LINC02154	1.75002359873841
IGHV1-68	2.03627214419568
RPL32P1	1.32383384413748
ROS1	2.27975247211849
GAPT	1.06392593790451
FCN1	1.69653720104634
CD226	1.36234037259332
THEMIS	1.65029950766601
TRGV10	1.58225792418677
IGLV4-3	3.23385713541321
IGKV1-27	1.89022960957506
CCR2	1.66839079935605
PTPRC	1.68736883494373
IGHV4-39	2.09139869637642
ZNF831	1.91188853647225
IGHJ1	1.84567433138336
LINC02812	1.64718290619837
ICAM3	1.62580569512432
CD40LG	1.75616205822032
TRAV8-6	1.76074988377295
IGKV1-39	2.56746263827083
IGKV1OR2-108	1.65457165534417
IGHV3OR16-6	1.60195937227888
IGHV1OR16-1	2.06101580202073
IGKV1D-27	2.2157323134659
CNR2	2.08311429529713
TRAV20	1.84070762019297
IGKV3D-15	2.03214633587893
IL21R	1.55521707065343
SPATA20P1	1.165488501688
CR1	1.67150615280029
IGHV1OR21-1	1.60007062331022
IGHV3OR16-8	1.74728003881141
PNOC	1.76417725559773
TRAJ3	1.67566375712617
NUGGC	1.68627311536634
DPT	1.48998414547074
AL096816.1	1.81666066397166
CD69	1.55376856061261
FCRL5	1.92841144990362
TRAV5	1.74508156874014
MIR223HG	1.28316226795895
TRBV30	1.83715322839001
IGLV1-41	2.87373359110122
TRAV3	1.8102339241435
FABP4	1.57782299346031
IGLV5-48	2.09146433867526
IGLV2-5	1.48974654678063
GPR183	1.36569991115477
TRBV11-2	1.90952530555436
IGHV3-73	2.74566859869933
AL445426.1	1.31890469013933
TRAV12-3	1.93704834032527
CADM3	1.16520194388844
TNFSF8	1.28633216651455
TRAV12-1	1.91639069584095
RAB1AP1	1.18469646963023
IGHV1-46	1.9263688410377
FPR1	1.17445262731438
AC103563.1	1.81041464396025
PTGDS	1.8108272022119
JCHAIN	1.34290006413769
FTH1P22	1.78050974913026
HSPE1P18	1.81994198245334
SLAMF1	1.82648948272632
IGHV3-53	2.00723325764537
IL7R	1.84781260535752
AC135068.2	1.85963698028052
TPSD1	1.28567719815421
ERVFRD-1	1.69339115735046
IGKV1OR2-11	1.86260599720745
TRBV20-1	1.88191668704819
P2RY12	1.02606449575514
IGKV3-11	1.82703374830883
IGKV2D-40	2.37044748120395
IGHV3-38	1.87635269711293
AC010247.2	1.35038781850481
PIK3CG	1.41635279773302
IGHV3-22	1.88986454902563
TRBV5-1	1.84196320573294
IGHV2-26	2.26860710464807
IGHV3-20	1.95943336052466
OR7E12P	1.23425773497118
TRAJ2	1.75934499654976
CASS4	1.13473908571132
CPA1	1.4064333060613
AL442635.1	1.23087366007436
FCRLA	1.9696986896591
TRAJ1	1.74765820766207
SLC22A3	1.05609166729012
IGHV3-60	1.55271487436627
IGLV2-11	1.89484222409953
FCGR3B	1.40692948095701
IGHV3-35	1.6309839553257
IGHV4-4	1.71252664386878
CR2	2.11076624200309
HSD11B1-AS1	1.19387622122558
TRBV12-3	1.90912621423235
IGKV1D-42	1.63627485788925
FP325317.1	1.54091906718937
TRBV18	1.8932346848804
CD200R1	1.35925318872156
TRAV25	1.98450377232453
WDFY4	1.41393444764277
IGHV4-28	1.64512874422919
IGHV1-45	1.82674943925071
IGHV1-58	2.59295503141816
LGI2	1.06128731501264
MS4A6E	2.5234401942827
CD52	2.12730430615352
CYBB	1.35208362533635
MIAT	1.20965875350389
AICDA	3.67832446741985
SIGLEC22P	1.14056536037312
TMEM273	1.1568802765691
FCRL1	2.54536843092791
EGFL6	1.26323998921617
IGHV1-12	1.80668674300884
SPN	1.50218238264948
IGHV6-1	2.49141083084394
PRKCB	1.81073766292559
TRBV4-2	1.8895913571339
TRBV14	1.8902888309732
CCR4	1.73633869830367
TRBV4-1	1.77659550726802
TRARG1	1.40487209641404
MIR7848	1.20977296316156
FAM30A	2.07187527671159
MS4A1	2.34790171625515
ABCD2	1.36042797995137
LILRA4	1.45907764718707
KRT2	1.52387984233109
AC005392.2	1.21118381462612
IGHV3-15	1.93872442703143
IL6-AS1	1.1201474207549
MPEG1	1.36696612190838
IGKJ5	2.07681869476292
TEX11	1.10360641469461
AGXT	1.44782957309079
IGKV2D-28	2.88834182865877
XPNPEP2	1.44664405817927
TRAV13-2	1.55886007150034
SAMD3	1.65318336712572
TRAV36DV7	1.84624225373862
KCNA3	1.74340170585237
CD48	1.58420645580366
IGHG2	1.81514467714129
PI16	1.5625520822619
TRAV17	1.78688348610054
P2RY13	1.17405096823112
EVI2B	1.42970912487724
IGLV1-36	2.54573635822764
PRDM1	1.04006706036083
CRTAM	1.72162202305069
TRBV29-1	1.90417378179102
AC134879.2	1.89986552347425
IGHV1OR15-9	2.1277882500672
IGKV1D-39	2.45878498935978
IGKV1OR22-5	2.85329114305542
MMP9	1.66869249002092
IGLVI-70	2.37307264023272
IGHV3-33	1.78452021003664
TCL1A	2.50518716603802
IGHV3-6	1.71604022658715
SLC9A9	1.09815413114201
IGLV2-18	1.65891888612363
CD84	1.40811984986957
CD3E	1.80427924513256
PLEK	1.43272057784172
IGKV2OR22-4	2.11982098585356
AL133371.2	1.11565914265605
FOLR2	1.34692214534633
C14orf180	1.36380073132897
IGKV1OR10-1	1.76974999428408
TRAV24	1.9274425948224
CD3G	1.83382143388059
WIPF1	1.14926817417721
IGHV1-67	1.84690839473366
EOMES	1.84919835313169
SCARA5	1.47504348956253
GAB3	1.18712327053744
CD300LG	1.38470514897874
EVI2A	1.23850397506481
VMO1	1.83290408564038
TRAV14DV4	1.9216967435675
IGHV3-65	1.70447597830248
TRBV15	1.95304390582241
IGKV1D-16	1.71710044591088
KLRB1	1.54872830531325
GRAP2	1.35614968565975
GZMK	2.01763474463159
IGKV1OR2-3	1.69632109736245
IGKV2-30	1.86435435418188
TRAV16	1.81154089353914
TRAV23DV6	1.89312834684945
PPP1R16B	1.21543598243693
TLR7	1.1999701553707
IGKV3-15	1.98979679938395
CD300LB	1.36995484872293
G0S2	1.18728900323645
IGLV3-1	2.06890562029389
LEP	1.82521489239232
LINC02244	1.58001536404702
TRAV6	1.80104714525306
TRAV8-3	1.79077862206251
CLEC17A	1.65611144027935
TRAV8-2	1.86689208019071
GIMAP5	1.40847341811196
IGHJ3P	2.06031905109638
IGHV3-74	1.64291985008875
FCAMR	2.55620383550508
AC015911.8	1.64334937874171
GIMAP8	1.01405377061884
IGHV3-63	1.47290924307422
DCSTAMP	1.37969543662508
AC015660.2	1.50216402188337
CLEC4G	1.29738604825446
TRBV9	1.74025710663968
GVINP1	1.71666432217568
CD96	1.66788678160769
IGHV1-14	1.75060775845575
CHIT1	2.32176329729021
LY9	1.85838322415764
TRAV41	1.87979803008006
FCRL3	2.04449340333793
AC069360.1	1.07552754553142
C8orf86	-1.56382558768922
PEX5L	-1.1874416789013
AC025423.3	-1.94627865104576
LINC01983	-1.84756666961942
CELF3	-1.877044197037
PAH	-1.30216236331779
TEX19	-1.48902939706864
AC107890.1	-1.38980526829284
SLC1A2	-1.14217851941403
RUNDC3A	-2.10489878294
SLC8A2	-1.74751875513769
AC013480.1	-1.32171409264337
PRTN3	-1.20739128281655
BRINP2	-1.61352684435278
CST9L	-1.12928850122623
AC091804.1	-1.04904117440864
AC069120.1	-1.4951409298805
KCNH6	-2.04114617022931
RPS20P22	-1.41316371009518
MYT1	-1.89880460674088
SNORA11	-2.70790304904751
EEF1A2	-1.08964667013091
TLCD3B	-1.13169779307072
SYT13	-1.268427084032
RPL3L	-2.05652672552826
AL023693.1	-1.56113232624438
BCAR4	-1.24014022837882
DDX11L8	-1.48605415030964
RTBDN	-1.60756403386357
FARSA-AS1	-1.22254450151706
TMEM145	-1.41806953927657
LINC02306	-1.43802268079518
INSYN1-AS1	-1.41800361078377
DPY19L2P1	-1.45934687347636
TPSP2	-1.15163010493417
GACAT2	-2.32787393140541
NEURL1	-1.03730827294952
MYOG	-1.46798287381344
ASCL1	-1.66155437608032
FCRLB	-1.56843857860184
APLP1	-1.3746535301169
COL2A1	-1.20384303234909
LRTM2	-1.73183090694739
SLC27A2	-1.20125742003444
TMPRSS6	-1.04586669539384
TMEM82	-1.29750831852126
