# Supplementary material for: CD2 Is a Novel Immune-Related Prognostic Biomarker of Invasive Breast Carcinoma That Modulates the Tumor Microenvironment
Source: Front Immunol. 2021 Apr 23;12:664845. doi: 10.3389/fimmu.2021.664845 (PMC8102873; doi:10.3389/fimmu.2021.664845)
Supplement: Supplementary file 5 [file Table_5.xlsx]

## Sheet: Sheet1
#node1	node2	node1_string_id	node2_string_id	neighborhood_on_chromosome	gene_fusion	phylogenetic_cooccurrence	homology	coexpression	experimentally_determined_interaction	database_annotated	automated_textmining	combined_score
AGXT	SLC27A2	9606.ENSP00000302620	9606.ENSP00000267842	0	0	0	0	0.129	0	0.9	0.189	0.923
BLK	ITK	9606.ENSP00000259089	9606.ENSP00000398655	0	0	0	0.854	0.115	0	0.9	0.576	0.915
CCL11	CCR2	9606.ENSP00000302234	9606.ENSP00000292301	0	0	0	0	0.087	0.52	0.6	0.788	0.958
CCL11	CCR5	9606.ENSP00000302234	9606.ENSP00000292303	0	0	0	0	0.087	0.52	0.9	0.646	0.982
CCL11	FPR1	9606.ENSP00000302234	9606.ENSP00000471493	0	0	0	0	0	0.124	0.9	0.129	0.917
CCL19	CCL21	9606.ENSP00000308815	9606.ENSP00000259607	0	0	0	0.844	0.547	0	0.9	0.922	0.959
CCL19	CCR2	9606.ENSP00000308815	9606.ENSP00000292301	0	0	0	0	0.063	0	0.9	0.662	0.965
CCL19	CCR5	9606.ENSP00000308815	9606.ENSP00000292303	0	0	0	0	0.186	0	0.9	0.688	0.972
CCL19	PNOC	9606.ENSP00000308815	9606.ENSP00000301908	0	0	0	0	0.069	0	0.9	0	0.902
CCL19	P2RY12	9606.ENSP00000308815	9606.ENSP00000307259	0	0	0	0	0.06	0	0.9	0.049	0.902
CCL19	PENK	9606.ENSP00000308815	9606.ENSP00000324248	0	0	0	0	0	0	0.9	0	0.9
CCL19	P2RY13	9606.ENSP00000308815	9606.ENSP00000320376	0	0	0	0	0.076	0	0.9	0	0.903
CCL19	CNR2	9606.ENSP00000308815	9606.ENSP00000363596	0	0	0	0	0	0	0.9	0.114	0.907
CCL19	FPR1	9606.ENSP00000308815	9606.ENSP00000471493	0	0	0	0	0.088	0	0.9	0.216	0.922
CCL19	CCR4	9606.ENSP00000308815	9606.ENSP00000332659	0	0	0	0	0.063	0	0.9	0.258	0.924
CCL19	GPR183	9606.ENSP00000308815	9606.ENSP00000365596	0	0	0	0	0.153	0	0.9	0.322	0.937
CCL21	PNOC	9606.ENSP00000259607	9606.ENSP00000301908	0	0	0	0	0	0	0.9	0	0.9
CCL21	PENK	9606.ENSP00000259607	9606.ENSP00000324248	0	0	0	0	0	0	0.9	0.056	0.901
CCL21	P2RY13	9606.ENSP00000259607	9606.ENSP00000320376	0	0	0	0	0.063	0	0.9	0	0.902
CCL21	P2RY12	9606.ENSP00000259607	9606.ENSP00000307259	0	0	0	0	0	0	0.9	0.116	0.907
CCL21	CNR2	9606.ENSP00000259607	9606.ENSP00000363596	0	0	0	0	0.061	0.05	0.9	0.099	0.908
CCL21	FPR1	9606.ENSP00000259607	9606.ENSP00000471493	0	0	0	0	0	0.05	0.9	0.178	0.915
CCL21	CCR4	9606.ENSP00000259607	9606.ENSP00000332659	0	0	0	0	0	0.05	0.9	0.269	0.924
CCL21	GPR183	9606.ENSP00000259607	9606.ENSP00000365596	0	0	0	0	0.062	0	0.9	0.312	0.929
CCL21	CCR2	9606.ENSP00000259607	9606.ENSP00000292301	0	0	0	0	0.062	0.05	0.9	0.651	0.964
CCL21	CCR5	9606.ENSP00000259607	9606.ENSP00000292303	0	0	0	0	0.076	0.05	0.9	0.683	0.968
CCR2	PENK	9606.ENSP00000292301	9606.ENSP00000324248	0	0	0	0	0	0	0.9	0.069	0.902
CCR2	PNOC	9606.ENSP00000292301	9606.ENSP00000301908	0	0	0	0	0.098	0	0.9	0.041	0.905
CCR2	P2RY12	9606.ENSP00000292301	9606.ENSP00000307259	0	0	0	0.634	0.085	0	0.9	0.33	0.915
CCR2	GPR183	9606.ENSP00000292301	9606.ENSP00000365596	0	0	0	0.701	0.158	0	0.9	0.167	0.915
CCR2	CNR2	9606.ENSP00000292301	9606.ENSP00000363596	0	0	0	0	0.061	0	0.9	0.212	0.919
CCR2	FPR1	9606.ENSP00000292301	9606.ENSP00000471493	0	0	0	0.686	0.116	0	0.9	0.421	0.919
CCR2	P2RY13	9606.ENSP00000292301	9606.ENSP00000320376	0	0	0	0.626	0.227	0	0.9	0.125	0.922
CCR2	CCR4	9606.ENSP00000292301	9606.ENSP00000332659	0	0	0	0.924	0.041	0.261	0.9	0.44	0.925
CCR2	CCR5	9606.ENSP00000292301	9606.ENSP00000292303	0	0	0	0.968	0.328	0.305	0.9	0.937	0.95
CCR4	CCR5	9606.ENSP00000332659	9606.ENSP00000292303	0	0	0	0.94	0.041	0.269	0.9	0.558	0.926
CCR4	PNOC	9606.ENSP00000332659	9606.ENSP00000301908	0	0	0	0	0	0	0.9	0	0.9
CCR4	P2RY12	9606.ENSP00000332659	9606.ENSP00000307259	0	0	0	0.651	0	0	0.9	0.041	0.9
CCR4	P2RY13	9606.ENSP00000332659	9606.ENSP00000320376	0	0	0	0.608	0	0	0.9	0.056	0.9
CCR4	PENK	9606.ENSP00000332659	9606.ENSP00000324248	0	0	0	0	0	0	0.9	0	0.9
CCR4	FPR1	9606.ENSP00000332659	9606.ENSP00000471493	0	0	0	0.701	0	0	0.9	0.104	0.901
CCR4	GPR183	9606.ENSP00000332659	9606.ENSP00000365596	0	0	0	0.705	0.063	0	0.9	0.144	0.905
CCR4	CNR2	9606.ENSP00000332659	9606.ENSP00000363596	0	0	0	0	0.141	0	0.9	0	0.91
CCR5	PENK	9606.ENSP00000292303	9606.ENSP00000324248	0	0	0	0	0	0	0.9	0.046	0.9
CCR5	P2RY12	9606.ENSP00000292303	9606.ENSP00000307259	0	0	0	0.649	0.098	0	0.9	0.187	0.91
CCR5	PNOC	9606.ENSP00000292303	9606.ENSP00000301908	0	0	0	0	0.088	0	0.9	0.13	0.913
CCR5	CNR2	9606.ENSP00000292303	9606.ENSP00000363596	0	0	0	0	0.062	0	0.9	0.213	0.919
CCR5	P2RY13	9606.ENSP00000292303	9606.ENSP00000320376	0	0	0	0.631	0.231	0	0.9	0.085	0.921
CCR5	FPR1	9606.ENSP00000292303	9606.ENSP00000471493	0	0	0	0.683	0.177	0	0.9	0.358	0.923
CCR5	GPR183	9606.ENSP00000292303	9606.ENSP00000365596	0	0	0	0.734	0.326	0	0.9	0.158	0.932
CD1C	CD3E	9606.ENSP00000357152	9606.ENSP00000354566	0	0	0	0	0.343	0	0.9	0.207	0.943
CD1C	CD3G	9606.ENSP00000357152	9606.ENSP00000431445	0	0	0	0	0.088	0	0.9	0	0.904
CD2	CD28	9606.ENSP00000358490	9606.ENSP00000324890	0	0	0	0	0.15	0	0.9	0.789	0.98
CD2	CD5	9606.ENSP00000358490	9606.ENSP00000342681	0	0	0	0	0.516	0.379	0	0.934	0.978
CD2	CD3E	9606.ENSP00000358490	9606.ENSP00000354566	0	0	0	0	0.859	0	0	0.389	0.91
CD2	PTPRC	9606.ENSP00000358490	9606.ENSP00000411355	0	0	0	0	0.539	0.379	0	0.728	0.915
CD2	CD48	9606.ENSP00000358490	9606.ENSP00000484431	0	0	0	0	0.551	0.379	0	0.809	0.942
CD2	FCGR3B	9606.ENSP00000358490	9606.ENSP00000433642	0	0	0	0	0.218	0	0.9	0.373	0.946
CD209	ICAM3	9606.ENSP00000315477	9606.ENSP00000160262	0	0	0	0	0	0.379	0.9	0.96	0.997
CD28	CD69	9606.ENSP00000324890	9606.ENSP00000228434	0	0	0	0	0.228	0	0	0.897	0.918
CD28	FCGR3B	9606.ENSP00000324890	9606.ENSP00000433642	0	0	0	0	0.065	0	0.9	0.212	0.919
CD28	CD3G	9606.ENSP00000324890	9606.ENSP00000431445	0	0	0	0	0.196	0	0.9	0.345	0.942
CD28	CD3E	9606.ENSP00000324890	9606.ENSP00000354566	0	0	0	0	0.27	0	0.9	0.662	0.973
CD28	GRAP2	9606.ENSP00000324890	9606.ENSP00000339186	0	0	0	0	0.174	0.32	0.9	0.671	0.979
CD28	ITK	9606.ENSP00000324890	9606.ENSP00000398655	0	0	0	0	0.259	0.384	0.9	0.616	0.98
CD3E	TRAT1	9606.ENSP00000354566	9606.ENSP00000295756	0	0	0	0	0.405	0.32	0.9	0.313	0.968
CD3E	GRAP2	9606.ENSP00000354566	9606.ENSP00000339186	0	0	0	0	0.381	0	0.9	0.106	0.939
CD3E	FYB	9606.ENSP00000354566	9606.ENSP00000427114	0	0	0	0	0.358	0	0.9	0.294	0.95
CD3E	PTPRC	9606.ENSP00000354566	9606.ENSP00000411355	0	0	0	0	0.35	0.064	0.9	0.752	0.982
CD3E	ITK	9606.ENSP00000354566	9606.ENSP00000398655	0	0	0	0	0.87	0	0.9	0.316	0.99
CD3E	CD3G	9606.ENSP00000354566	9606.ENSP00000431445	0	0	0	0	0.564	0.379	0.9	0.826	0.994
CD3G	NCKAP1L	9606.ENSP00000431445	9606.ENSP00000293373	0	0	0	0	0.132	0	0.9	0	0.909
CD3G	TRAT1	9606.ENSP00000431445	9606.ENSP00000295756	0	0	0	0	0.249	0	0.9	0.31	0.943
CD3G	IL7R	9606.ENSP00000431445	9606.ENSP00000306157	0	0	0	0	0.209	0	0.9	0.171	0.928
CD3G	GRAP2	9606.ENSP00000431445	9606.ENSP00000339186	0	0	0	0	0.278	0	0.9	0.197	0.937
CD3G	ITK	9606.ENSP00000431445	9606.ENSP00000398655	0	0	0	0	0.455	0.05	0.9	0.441	0.967
CD3G	PTPRC	9606.ENSP00000431445	9606.ENSP00000411355	0	0	0	0	0.272	0	0.9	0.329	0.946
CD3G	FYB	9606.ENSP00000431445	9606.ENSP00000427114	0	0	0	0	0.165	0	0.9	0.241	0.931
CD40LG	PIK3CG	9606.ENSP00000359663	9606.ENSP00000352121	0	0	0	0	0.088	0.05	0.9	0.19	0.92
CD52	FOLR2	9606.ENSP00000363330	9606.ENSP00000298223	0	0	0	0	0.162	0	0.9	0	0.912
CD52	XPNPEP2	9606.ENSP00000363330	9606.ENSP00000360147	0	0	0	0	0.098	0	0.9	0	0.905
CD52	FCGR3B	9606.ENSP00000363330	9606.ENSP00000433642	0	0	0	0	0.172	0	0.9	0.286	0.935
CHIT1	MMP8	9606.ENSP00000356198	9606.ENSP00000236826	0	0	0	0	0.067	0	0.9	0.069	0.905
CHIT1	DOCK2	9606.ENSP00000356198	9606.ENSP00000256935	0	0	0	0	0.073	0	0.9	0	0.903
CHIT1	LYZ	9606.ENSP00000356198	9606.ENSP00000261267	0	0	0	0	0.09	0	0.9	0.629	0.963
CHIT1	MMP9	9606.ENSP00000356198	9606.ENSP00000361405	0	0	0	0	0.116	0	0.9	0.278	0.93
CHRDL1	PENK	9606.ENSP00000361112	9606.ENSP00000324248	0	0	0	0	0.084	0	0.9	0	0.904
CHRDL1	IL6	9606.ENSP00000361112	9606.ENSP00000385675	0	0	0	0	0	0	0.9	0.093	0.905
CLEC4C	CLEC4D	9606.ENSP00000440428	9606.ENSP00000299665	0	0	0	0.9	0	0	0.9	0.741	0.907
CLEC4C	CYBB	9606.ENSP00000440428	9606.ENSP00000367851	0	0	0	0	0	0	0.9	0.048	0.9
CLEC4D	SLC27A2	9606.ENSP00000299665	9606.ENSP00000267842	0	0	0	0	0	0	0.9	0	0.9
CLEC4D	CYBB	9606.ENSP00000299665	9606.ENSP00000367851	0	0	0	0	0.232	0	0.9	0.056	0.921
CNR2	PNOC	9606.ENSP00000363596	9606.ENSP00000301908	0	0	0	0	0	0	0.9	0.127	0.908
CNR2	P2RY12	9606.ENSP00000363596	9606.ENSP00000307259	0	0	0	0	0.062	0	0.9	0.198	0.918
CNR2	P2RY13	9606.ENSP00000363596	9606.ENSP00000320376	0	0	0	0	0.062	0	0.9	0.116	0.909
CNR2	PENK	9606.ENSP00000363596	9606.ENSP00000324248	0	0	0	0	0	0	0.9	0.239	0.92
CNR2	FPR1	9606.ENSP00000363596	9606.ENSP00000471493	0	0	0	0	0	0	0.9	0.092	0.905
CNR2	GPR183	9606.ENSP00000363596	9606.ENSP00000365596	0	0	0	0	0.063	0	0.9	0.199	0.918
CTSG	LYZ	9606.ENSP00000216336	9606.ENSP00000261267	0	0	0	0	0.213	0	0.9	0.378	0.946
CTSG	PRTN3	9606.ENSP00000216336	9606.ENSP00000234347	0	0	0.438	0.857	0.383	0	0.9	0.891	0.947
CTSG	MMP9	9606.ENSP00000216336	9606.ENSP00000361405	0	0	0	0	0.089	0	0.9	0.569	0.957
CYBB	SLC27A2	9606.ENSP00000367851	9606.ENSP00000267842	0	0	0	0	0	0	0.9	0.05	0.9
CYBB	VCAM1	9606.ENSP00000367851	9606.ENSP00000294728	0	0	0	0	0.085	0	0.9	0.541	0.954
CYBB	MMP9	9606.ENSP00000367851	9606.ENSP00000361405	0	0	0	0	0.17	0	0.65	0.695	0.903
DOCK2	MMP8	9606.ENSP00000256935	9606.ENSP00000236826	0	0	0	0	0.095	0	0.9	0.049	0.906
DOCK2	LYZ	9606.ENSP00000256935	9606.ENSP00000261267	0	0	0	0	0.192	0	0.9	0.058	0.917
EVI2A	EVI2B	9606.ENSP00000247270	9606.ENSP00000333779	0	0	0	0	0.783	0	0	0.903	0.978
FCAMR	IGJ	9606.ENSP00000316491	9606.ENSP00000254801	0	0	0	0	0	0	0.9	0.421	0.939
FCGR3B	FOLR2	9606.ENSP00000433642	9606.ENSP00000298223	0	0	0	0	0.159	0	0.9	0	0.912
FCGR3B	XPNPEP2	9606.ENSP00000433642	9606.ENSP00000360147	0	0	0	0	0	0	0.9	0	0.9
FOLR2	XPNPEP2	9606.ENSP00000298223	9606.ENSP00000360147	0	0	0	0	0.098	0	0.9	0	0.905
FPR1	PNOC	9606.ENSP00000471493	9606.ENSP00000301908	0	0	0	0	0.065	0	0.9	0.054	0.903
FPR1	P2RY12	9606.ENSP00000471493	9606.ENSP00000307259	0	0	0	0.632	0.088	0	0.9	0.177	0.909
FPR1	P2RY13	9606.ENSP00000471493	9606.ENSP00000320376	0	0	0	0.619	0.326	0	0.9	0.081	0.93
FPR1	PENK	9606.ENSP00000471493	9606.ENSP00000324248	0	0	0	0	0	0	0.9	0	0.9
FPR1	GPR183	9606.ENSP00000471493	9606.ENSP00000365596	0	0	0	0.663	0.169	0	0.9	0.183	0.917
FYB	GRAP2	9606.ENSP00000427114	9606.ENSP00000339186	0	0	0	0	0.295	0.434	0.9	0.642	0.983
GPR15	PTGER4	9606.ENSP00000284311	9606.ENSP00000302846	0	0	0	0	0	0	0.9	0	0.9
GPR183	PNOC	9606.ENSP00000365596	9606.ENSP00000301908	0	0	0	0	0.099	0	0.9	0	0.906
GPR183	P2RY12	9606.ENSP00000365596	9606.ENSP00000307259	0	0	0	0.749	0.076	0	0.9	0.074	0.904
GPR183	P2RY13	9606.ENSP00000365596	9606.ENSP00000320376	0	0	0	0.719	0.154	0	0.9	0.046	0.911
GPR183	PENK	9606.ENSP00000365596	9606.ENSP00000324248	0	0	0	0	0	0	0.9	0	0.9
GRAP2	ITK	9606.ENSP00000339186	9606.ENSP00000398655	0	0	0	0.574	0.529	0.261	0.9	0.672	0.972
IL6	LEP	9606.ENSP00000385675	9606.ENSP00000312652	0	0	0	0	0	0	0	0.942	0.943
IL6	PENK	9606.ENSP00000385675	9606.ENSP00000324248	0	0	0	0	0	0	0.9	0.167	0.913
IL6	MMP9	9606.ENSP00000385675	9606.ENSP00000361405	0	0	0	0	0.074	0	0	0.92	0.923
IL6	TLR4	9606.ENSP00000385675	9606.ENSP00000363089	0	0	0	0	0.082	0	0	0.956	0.959
KRT1	KRT2	9606.ENSP00000252244	9606.ENSP00000310861	0	0	0	0.965	0.309	0.953	0.9	0.8	0.996
LYZ	PRTN3	9606.ENSP00000261267	9606.ENSP00000234347	0	0	0	0	0.076	0	0.9	0.268	0.926
LYZ	MMP8	9606.ENSP00000261267	9606.ENSP00000236826	0	0	0	0	0.116	0	0.9	0.325	0.935
LYZ	MMP9	9606.ENSP00000261267	9606.ENSP00000361405	0	0	0	0	0.134	0	0.9	0.251	0.929
MMP8	MMP9	9606.ENSP00000236826	9606.ENSP00000361405	0	0	0	0.738	0.546	0	0.9	0.915	0.964
NCKAP1L	WIPF1	9606.ENSP00000293373	9606.ENSP00000376330	0	0	0	0	0.119	0	0.9	0.247	0.928
P2RY12	PNOC	9606.ENSP00000307259	9606.ENSP00000301908	0	0	0	0	0.077	0	0.9	0.145	0.914
P2RY12	PENK	9606.ENSP00000307259	9606.ENSP00000324248	0	0	0	0	0.065	0	0.9	0	0.902
P2RY12	P2RY13	9606.ENSP00000307259	9606.ENSP00000320376	0	0	0	0.931	0.351	0	0.9	0.863	0.936
P2RY13	PNOC	9606.ENSP00000320376	9606.ENSP00000301908	0	0	0	0	0.088	0	0.9	0	0.904
P2RY13	PENK	9606.ENSP00000320376	9606.ENSP00000324248	0	0	0	0	0	0	0.9	0	0.9
PENK	PNOC	9606.ENSP00000324248	9606.ENSP00000301908	0	0	0	0.68	0.052	0	0.9	0.659	0.921
SELE	VCAM1	9606.ENSP00000331736	9606.ENSP00000294728	0	0	0	0	0.12	0	0	0.926	0.932
SELE	SPN	9606.ENSP00000331736	9606.ENSP00000353238	0	0	0	0	0	0	0.9	0.699	0.968
SELP	VCAM1	9606.ENSP00000263686	9606.ENSP00000294728	0	0	0	0	0.088	0	0	0.894	0.9
SH2D1A	SLAMF1	9606.ENSP00000360181	9606.ENSP00000306190	0	0	0	0	0.104	0.472	0.8	0.873	0.986
SH2D1A	SLAMF6	9606.ENSP00000360181	9606.ENSP00000357036	0	0	0	0	0.119	0.393	0.9	0.706	0.982
TLR7	TLR8	9606.ENSP00000370034	9606.ENSP00000312082	0	0	0	0.904	0.29	0.379	0.9	0.935	0.956
