# Supplementary material for: CD2 Is a Novel Immune-Related Prognostic Biomarker of Invasive Breast Carcinoma That Modulates the Tumor Microenvironment
Source: Front Immunol. 2021 Apr 23;12:664845. doi: 10.3389/fimmu.2021.664845 (PMC8102873; doi:10.3389/fimmu.2021.664845)
Supplement: Supplementary file 6 [file DataSheet_1.csv]

in network Sheet1_4 ranked by MNC method
Rank	Name	Score
1	CCR2	12		CD3E ITK CD2 CCL19 CD52
1	CCR5	12
1	FPR1	12
4	GPR183	11
4	CCL19	11
4	CCL21	11
4	PNOC	11
4	P2RY12	11
4	PENK	11
4	P2RY13	11
4	CNR2	11
4	CCR4	11
13	CD3E	9
14	CD3G	8
15	CD28	6
15	LYZ	6
17	GRAP2	5
18	CD2	4
18	CHIT1	4
18	MMP8	4
18	MMP9	4
18	ITK	4
23	PTPRC	3
23	FCGR3B	3
23	FYB	3
23	CD52	3
23	FOLR2	3
23	XPNPEP2	3
23	DOCK2	3
23	CCL11	3
